# Supplementary material for: Surgeon interpretation of patient-reported outcome measures in upper extremity osteoarthritis
Source: PLoS One. 2025 Sep 12;20(9):e0332221. doi: 10.1371/journal.pone.0332221 (PMC12431210; doi:10.1371/journal.pone.0332221)
Supplement: S3 Appendix — (XLSX) [file pone.0332221.s003.xlsx]

## Sheet: Data main experiment
ID	R	S	T	U	V	W	X	Y	Z	AA	AB	AC	AD	AE	AF	AG	AH	AI	AJ	AK	AL	AM	AN	AO	AP	AQ	AR	AS	AT	AU	AV	AW	AX	AY	AZ	BA	BB	BC	BD	BE	BF	BG	BH	BI	BJ	BK	BL	BM	BN
1	A 45-year-old woman comes to your office for an initial specialty care visit.	The diagnosis is wrist osteoarthritis arthritis with radiographic severity of SLAC stage 3.	The level of distress (symptoms of anxiety or depression) is 34.	They live in an area with a level of deprivation index of 79.	The pain intensity and the level of incapability are 2 and 30, respectively.	72	50	68	54	A 83-year-old woman comes to your office for an initial specialty care visit.	The diagnosis is wrist osteoarthritis arthritis with radiographic severity of SLAC stage 2.	The level of distress (symptoms of anxiety or depression) is 52.	They live in an area with a level of deprivation index of 25.	The pain intensity and the level of incapability are 2 and 30, respectively.	68	71	63	66	A 83-year-old woman comes to your office for an initial specialty care visit.	The diagnosis is TMC osteoarthritis with radiographic severity of Sodha grade 2.	The level of distress (symptoms of anxiety or depression) is 34.	They live in an area with a level of deprivation index of 54.	The pain intensity and the level of incapability are 9 and 71, respectively.	66	69	72	73	A 83-year-old man comes to your office for an initial specialty care visit.	The diagnosis is elbow osteoarthritis arthritis with radiographic severity of B-M grade 3 (moderate joint-space narrowing with moderate osteophyte formation).	The level of distress (symptoms of anxiety or depression) is 34.	They live in an area with a level of deprivation index of 54.	The pain intensity and the level of incapability are 9 and 71, respectively.	70	50	66	42	A 61-year-old woman comes to your office for an initial specialty care visit.	The diagnosis is TMC osteoarthritis with radiographic severity of Sodha grade 3.	The level of distress (symptoms of anxiety or depression) is 73.	They live in an area with a level of deprivation index of 25.	The pain intensity and the level of incapability are 5 and 49, respectively.	66	75	35	70	A 83-year-old woman comes to your office for an initial specialty care visit.	The diagnosis is TMC osteoarthritis with radiographic severity of Sodha grade 3.	The level of distress (symptoms of anxiety or depression) is 73.	They live in an area with a level of deprivation index of 54.
2	A 45-year-old woman comes to your office for an initial specialty care visit.	The diagnosis is elbow osteoarthritis arthritis with radiographic severity of B-M grade 3 (moderate joint-space narrowing with moderate osteophyte formation).	The level of distress (symptoms of anxiety or depression) is 52.	They live in an area with a level of deprivation index of 79.	The pain intensity and the level of incapability are 9 and 71, respectively.	68	38	42	50	A 83-year-old woman comes to your office for an initial specialty care visit.	The diagnosis is TMC osteoarthritis with radiographic severity of Sodha grade 1.	The level of distress (symptoms of anxiety or depression) is 34.	They live in an area with a level of deprivation index of 54.	The pain intensity and the level of incapability are 9 and 71, respectively.	60	27	75	20	A 45-year-old woman comes to your office for an initial specialty care visit.	The diagnosis is wrist osteoarthritis arthritis with radiographic severity of SLAC stage 3.	The level of distress (symptoms of anxiety or depression) is 52.	They live in an area with a level of deprivation index of 25.	The pain intensity and the level of incapability are 5 and 49, respectively.	57	27	27	18	A 83-year-old woman comes to your office for an initial specialty care visit.	The diagnosis is elbow osteoarthritis arthritis with radiographic severity of B-M grade 3 (moderate joint-space narrowing with moderate osteophyte formation).	The level of distress (symptoms of anxiety or depression) is 73.	They live in an area with a level of deprivation index of 54.	The pain intensity and the level of incapability are 2 and 30, respectively.	54	50	50	34	A 45-year-old man comes to your office for an initial specialty care visit.	The diagnosis is elbow osteoarthritis arthritis with radiographic severity of B-M grade 3 (moderate joint-space narrowing with moderate osteophyte formation).	The level of distress (symptoms of anxiety or depression) is 73.	They live in an area with a level of deprivation index of 25.	The pain intensity and the level of incapability are 9 and 71, respectively.	68	58	13	44	A 45-year-old woman comes to your office for an initial specialty care visit.	The diagnosis is TMC osteoarthritis with radiographic severity of Sodha grade 3.	The level of distress (symptoms of anxiety or depression) is 52.	They live in an area with a level of deprivation index of 54.
3	A 45-year-old man comes to your office for an initial specialty care visit.	The diagnosis is TMC osteoarthritis with radiographic severity of Sodha grade 2.	The level of distress (symptoms of anxiety or depression) is 34.	They live in an area with a level of deprivation index of 25.	The pain intensity and the level of incapability are 2 and 30, respectively.	0	20	0	1	A 45-year-old woman comes to your office for an initial specialty care visit.	The diagnosis is wrist osteoarthritis arthritis with radiographic severity of SLAC stage 2.	The level of distress (symptoms of anxiety or depression) is 34.	They live in an area with a level of deprivation index of 54.	The pain intensity and the level of incapability are 2 and 30, respectively.	0	0	0	0	A 83-year-old man comes to your office for an initial specialty care visit.	The diagnosis is wrist osteoarthritis arthritis with radiographic severity of SLAC stage 4.	The level of distress (symptoms of anxiety or depression) is 73.	They live in an area with a level of deprivation index of 79.	The pain intensity and the level of incapability are 2 and 30, respectively.	0	0	0	0	A 45-year-old man comes to your office for an initial specialty care visit.	The diagnosis is TMC osteoarthritis with radiographic severity of Sodha grade 3.	The level of distress (symptoms of anxiety or depression) is 52.	They live in an area with a level of deprivation index of 25.	The pain intensity and the level of incapability are 5 and 49, respectively.	15	19	0	10	A 45-year-old woman comes to your office for an initial specialty care visit.	The diagnosis is TMC osteoarthritis with radiographic severity of Sodha grade 2.	The level of distress (symptoms of anxiety or depression) is 34.	They live in an area with a level of deprivation index of 79.	The pain intensity and the level of incapability are 5 and 49, respectively.	0	0	0	0	A 61-year-old man comes to your office for an initial specialty care visit.	The diagnosis is elbow osteoarthritis arthritis with radiographic severity of B-M grade 4 (severe joint-space narrowing with severe osteophyte formation).	The level of distress (symptoms of anxiety or depression) is 34.	They live in an area with a level of deprivation index of 79.
4	A 83-year-old man comes to your office for an initial specialty care visit.	The diagnosis is wrist osteoarthritis arthritis with radiographic severity of SLAC stage 3.	The level of distress (symptoms of anxiety or depression) is 73.	They live in an area with a level of deprivation index of 54.	The pain intensity and the level of incapability are 9 and 71, respectively.	74	77	28	75	A 45-year-old man comes to your office for an initial specialty care visit.	The diagnosis is TMC osteoarthritis with radiographic severity of Sodha grade 2.	The level of distress (symptoms of anxiety or depression) is 34.	They live in an area with a level of deprivation index of 79.	The pain intensity and the level of incapability are 2 and 30, respectively.	28	28	68	20	A 83-year-old woman comes to your office for an initial specialty care visit.	The diagnosis is wrist osteoarthritis arthritis with radiographic severity of SLAC stage 4.	The level of distress (symptoms of anxiety or depression) is 52.	They live in an area with a level of deprivation index of 79.	The pain intensity and the level of incapability are 5 and 49, respectively.	39	33	68	13	A 83-year-old man comes to your office for an initial specialty care visit.	The diagnosis is wrist osteoarthritis arthritis with radiographic severity of SLAC stage 4.	The level of distress (symptoms of anxiety or depression) is 73.	They live in an area with a level of deprivation index of 54.	The pain intensity and the level of incapability are 5 and 49, respectively.	62	43	61	36	A 83-year-old man comes to your office for an initial specialty care visit.	The diagnosis is elbow osteoarthritis arthritis with radiographic severity of B-M grade 3 (moderate joint-space narrowing with moderate osteophyte formation).	The level of distress (symptoms of anxiety or depression) is 34.	They live in an area with a level of deprivation index of 79.	The pain intensity and the level of incapability are 5 and 49, respectively.	32	33	67	37	A 61-year-old man comes to your office for an initial specialty care visit.	The diagnosis is elbow osteoarthritis arthritis with radiographic severity of B-M grade 3 (moderate joint-space narrowing with moderate osteophyte formation).	The level of distress (symptoms of anxiety or depression) is 34.	They live in an area with a level of deprivation index of 25.
5	A 83-year-old woman comes to your office for an initial specialty care visit.	The diagnosis is wrist osteoarthritis arthritis with radiographic severity of SLAC stage 3.	The level of distress (symptoms of anxiety or depression) is 73.	They live in an area with a level of deprivation index of 25.	The pain intensity and the level of incapability are 5 and 49, respectively.	71	76	5	95	A 61-year-old man comes to your office for an initial specialty care visit.	The diagnosis is elbow osteoarthritis arthritis with radiographic severity of B-M grade 2 (slight joint-space narrowing with slight osteophyte formation).	The level of distress (symptoms of anxiety or depression) is 52.	They live in an area with a level of deprivation index of 79.	The pain intensity and the level of incapability are 9 and 71, respectively.	69	81	6	95	A 61-year-old woman comes to your office for an initial specialty care visit.	The diagnosis is TMC osteoarthritis with radiographic severity of Sodha grade 2.	The level of distress (symptoms of anxiety or depression) is 73.	They live in an area with a level of deprivation index of 54.	The pain intensity and the level of incapability are 5 and 49, respectively.	65	67	14	75	A 61-year-old woman comes to your office for an initial specialty care visit.	The diagnosis is TMC osteoarthritis with radiographic severity of Sodha grade 1.	The level of distress (symptoms of anxiety or depression) is 73.	They live in an area with a level of deprivation index of 54.	The pain intensity and the level of incapability are 9 and 71, respectively.	56	96	2	96	A 45-year-old woman comes to your office for an initial specialty care visit.	The diagnosis is elbow osteoarthritis arthritis with radiographic severity of B-M grade 4 (severe joint-space narrowing with severe osteophyte formation).	The level of distress (symptoms of anxiety or depression) is 73.	They live in an area with a level of deprivation index of 79.	The pain intensity and the level of incapability are 2 and 30, respectively.	83	66	76	39	A 45-year-old man comes to your office for an initial specialty care visit.	The diagnosis is TMC osteoarthritis with radiographic severity of Sodha grade 1.	The level of distress (symptoms of anxiety or depression) is 73.	They live in an area with a level of deprivation index of 25.
6	A 83-year-old man comes to your office for an initial specialty care visit.	The diagnosis is TMC osteoarthritis with radiographic severity of Sodha grade 3.	The level of distress (symptoms of anxiety or depression) is 73.	They live in an area with a level of deprivation index of 79.	The pain intensity and the level of incapability are 5 and 49, respectively.	71	75	31	55	A 61-year-old woman comes to your office for an initial specialty care visit.	The diagnosis is wrist osteoarthritis arthritis with radiographic severity of SLAC stage 3.	The level of distress (symptoms of anxiety or depression) is 73.	They live in an area with a level of deprivation index of 79.	The pain intensity and the level of incapability are 5 and 49, respectively.	69	70	37	58	A 45-year-old woman comes to your office for an initial specialty care visit.	The diagnosis is TMC osteoarthritis with radiographic severity of Sodha grade 3.	The level of distress (symptoms of anxiety or depression) is 34.	They live in an area with a level of deprivation index of 25.	The pain intensity and the level of incapability are 9 and 71, respectively.	72	70	76	28	A 45-year-old man comes to your office for an initial specialty care visit.	The diagnosis is elbow osteoarthritis arthritis with radiographic severity of B-M grade 4 (severe joint-space narrowing with severe osteophyte formation).	The level of distress (symptoms of anxiety or depression) is 34.	They live in an area with a level of deprivation index of 54.	The pain intensity and the level of incapability are 9 and 71, respectively.	71	37	70	42	A 45-year-old woman comes to your office for an initial specialty care visit.	The diagnosis is elbow osteoarthritis arthritis with radiographic severity of B-M grade 3 (moderate joint-space narrowing with moderate osteophyte formation).	The level of distress (symptoms of anxiety or depression) is 52.	They live in an area with a level of deprivation index of 79.	The pain intensity and the level of incapability are 9 and 71, respectively.	75	71	41	72	A 45-year-old woman comes to your office for an initial specialty care visit.	The diagnosis is wrist osteoarthritis arthritis with radiographic severity of SLAC stage 2.	The level of distress (symptoms of anxiety or depression) is 34.	They live in an area with a level of deprivation index of 54.
7	A 83-year-old man comes to your office for an initial specialty care visit.	The diagnosis is elbow osteoarthritis arthritis with radiographic severity of B-M grade 4 (severe joint-space narrowing with severe osteophyte formation).	The level of distress (symptoms of anxiety or depression) is 34.	They live in an area with a level of deprivation index of 54.	The pain intensity and the level of incapability are 5 and 49, respectively.	70	75	51	51	A 61-year-old woman comes to your office for an initial specialty care visit.	The diagnosis is wrist osteoarthritis arthritis with radiographic severity of SLAC stage 2.	The level of distress (symptoms of anxiety or depression) is 73.	They live in an area with a level of deprivation index of 25.	The pain intensity and the level of incapability are 5 and 49, respectively.	75	70	70	30	A 83-year-old woman comes to your office for an initial specialty care visit.	The diagnosis is TMC osteoarthritis with radiographic severity of Sodha grade 3.	The level of distress (symptoms of anxiety or depression) is 73.	They live in an area with a level of deprivation index of 54.	The pain intensity and the level of incapability are 9 and 71, respectively.	75	70	66	64	A 83-year-old woman comes to your office for an initial specialty care visit.	The diagnosis is TMC osteoarthritis with radiographic severity of Sodha grade 1.	The level of distress (symptoms of anxiety or depression) is 73.	They live in an area with a level of deprivation index of 79.	The pain intensity and the level of incapability are 9 and 71, respectively.	70	70	66	64	A 61-year-old woman comes to your office for an initial specialty care visit.	The diagnosis is elbow osteoarthritis arthritis with radiographic severity of B-M grade 2 (slight joint-space narrowing with slight osteophyte formation).	The level of distress (symptoms of anxiety or depression) is 34.	They live in an area with a level of deprivation index of 25.	The pain intensity and the level of incapability are 2 and 30, respectively.	60	42	30	32	A 83-year-old woman comes to your office for an initial specialty care visit.	The diagnosis is elbow osteoarthritis arthritis with radiographic severity of B-M grade 2 (slight joint-space narrowing with slight osteophyte formation).	The level of distress (symptoms of anxiety or depression) is 52.	They live in an area with a level of deprivation index of 79.
8	A 61-year-old woman comes to your office for an initial specialty care visit.	The diagnosis is wrist osteoarthritis arthritis with radiographic severity of SLAC stage 3.	The level of distress (symptoms of anxiety or depression) is 73.	They live in an area with a level of deprivation index of 54.	The pain intensity and the level of incapability are 5 and 49, respectively.	49	3	49	2	A 61-year-old man comes to your office for an initial specialty care visit.	The diagnosis is TMC osteoarthritis with radiographic severity of Sodha grade 2.	The level of distress (symptoms of anxiety or depression) is 52.	They live in an area with a level of deprivation index of 25.	The pain intensity and the level of incapability are 5 and 49, respectively.	16	16	24	2	A 61-year-old man comes to your office for an initial specialty care visit.	The diagnosis is wrist osteoarthritis arthritis with radiographic severity of SLAC stage 3.	The level of distress (symptoms of anxiety or depression) is 34.	They live in an area with a level of deprivation index of 54.	The pain intensity and the level of incapability are 5 and 49, respectively.	19	18	50	3	A 83-year-old man comes to your office for an initial specialty care visit.	The diagnosis is TMC osteoarthritis with radiographic severity of Sodha grade 2.	The level of distress (symptoms of anxiety or depression) is 52.	They live in an area with a level of deprivation index of 25.	The pain intensity and the level of incapability are 9 and 71, respectively.	3	72	18	64	A 83-year-old man comes to your office for an initial specialty care visit.	The diagnosis is elbow osteoarthritis arthritis with radiographic severity of B-M grade 4 (severe joint-space narrowing with severe osteophyte formation).	The level of distress (symptoms of anxiety or depression) is 52.	They live in an area with a level of deprivation index of 25.	The pain intensity and the level of incapability are 2 and 30, respectively.	11	4	3	3	A 45-year-old man comes to your office for an initial specialty care visit.	The diagnosis is wrist osteoarthritis arthritis with radiographic severity of SLAC stage 3.	The level of distress (symptoms of anxiety or depression) is 73.	They live in an area with a level of deprivation index of 79.
9	A 83-year-old woman comes to your office for an initial specialty care visit.	The diagnosis is TMC osteoarthritis with radiographic severity of Sodha grade 1.	The level of distress (symptoms of anxiety or depression) is 73.	They live in an area with a level of deprivation index of 25.	The pain intensity and the level of incapability are 9 and 71, respectively.	51	23	8	50	A 61-year-old man comes to your office for an initial specialty care visit.	The diagnosis is wrist osteoarthritis arthritis with radiographic severity of SLAC stage 4.	The level of distress (symptoms of anxiety or depression) is 52.	They live in an area with a level of deprivation index of 54.	The pain intensity and the level of incapability are 9 and 71, respectively.	50	7	76	19	A 83-year-old woman comes to your office for an initial specialty care visit.	The diagnosis is elbow osteoarthritis arthritis with radiographic severity of B-M grade 4 (severe joint-space narrowing with severe osteophyte formation).	The level of distress (symptoms of anxiety or depression) is 52.	They live in an area with a level of deprivation index of 79.	The pain intensity and the level of incapability are 2 and 30, respectively.	50	11	12	11	A 61-year-old woman comes to your office for an initial specialty care visit.	The diagnosis is wrist osteoarthritis arthritis with radiographic severity of SLAC stage 3.	The level of distress (symptoms of anxiety or depression) is 52.	They live in an area with a level of deprivation index of 79.	The pain intensity and the level of incapability are 5 and 49, respectively.	28	15	78	17	A 61-year-old woman comes to your office for an initial specialty care visit.	The diagnosis is TMC osteoarthritis with radiographic severity of Sodha grade 2.	The level of distress (symptoms of anxiety or depression) is 73.	They live in an area with a level of deprivation index of 79.	The pain intensity and the level of incapability are 5 and 49, respectively.	63	56	18	50	A 83-year-old man comes to your office for an initial specialty care visit.	The diagnosis is TMC osteoarthritis with radiographic severity of Sodha grade 3.	The level of distress (symptoms of anxiety or depression) is 34.	They live in an area with a level of deprivation index of 54.
10	A 83-year-old man comes to your office for an initial specialty care visit.	The diagnosis is elbow osteoarthritis arthritis with radiographic severity of B-M grade 3 (moderate joint-space narrowing with moderate osteophyte formation).	The level of distress (symptoms of anxiety or depression) is 73.	They live in an area with a level of deprivation index of 79.	The pain intensity and the level of incapability are 9 and 71, respectively.	50	80	30	70	A 83-year-old woman comes to your office for an initial specialty care visit.	The diagnosis is elbow osteoarthritis arthritis with radiographic severity of B-M grade 2 (slight joint-space narrowing with slight osteophyte formation).	The level of distress (symptoms of anxiety or depression) is 52.	They live in an area with a level of deprivation index of 25.	The pain intensity and the level of incapability are 9 and 71, respectively.	50	50	50	50	A 83-year-old woman comes to your office for an initial specialty care visit.	The diagnosis is TMC osteoarthritis with radiographic severity of Sodha grade 2.	The level of distress (symptoms of anxiety or depression) is 34.	They live in an area with a level of deprivation index of 54.	The pain intensity and the level of incapability are 5 and 49, respectively.	50	40	50	40	A 45-year-old man comes to your office for an initial specialty care visit.	The diagnosis is elbow osteoarthritis arthritis with radiographic severity of B-M grade 3 (moderate joint-space narrowing with moderate osteophyte formation).	The level of distress (symptoms of anxiety or depression) is 52.	They live in an area with a level of deprivation index of 54.	The pain intensity and the level of incapability are 9 and 71, respectively.	50	40	70	40	A 45-year-old woman comes to your office for an initial specialty care visit.	The diagnosis is wrist osteoarthritis arthritis with radiographic severity of SLAC stage 2.	The level of distress (symptoms of anxiety or depression) is 73.	They live in an area with a level of deprivation index of 54.	The pain intensity and the level of incapability are 9 and 71, respectively.	50	80	20	80	A 83-year-old woman comes to your office for an initial specialty care visit.	The diagnosis is TMC osteoarthritis with radiographic severity of Sodha grade 1.	The level of distress (symptoms of anxiety or depression) is 73.	They live in an area with a level of deprivation index of 79.
11	A 45-year-old woman comes to your office for an initial specialty care visit.	The diagnosis is wrist osteoarthritis arthritis with radiographic severity of SLAC stage 4.	The level of distress (symptoms of anxiety or depression) is 73.	They live in an area with a level of deprivation index of 79.	The pain intensity and the level of incapability are 2 and 30, respectively.	65	65	25	65	A 61-year-old man comes to your office for an initial specialty care visit.	The diagnosis is wrist osteoarthritis arthritis with radiographic severity of SLAC stage 4.	The level of distress (symptoms of anxiety or depression) is 34.	They live in an area with a level of deprivation index of 79.	The pain intensity and the level of incapability are 9 and 71, respectively.	60	60	25	60	A 61-year-old man comes to your office for an initial specialty care visit.	The diagnosis is wrist osteoarthritis arthritis with radiographic severity of SLAC stage 4.	The level of distress (symptoms of anxiety or depression) is 73.	They live in an area with a level of deprivation index of 79.	The pain intensity and the level of incapability are 9 and 71, respectively.	65	65	25	65	A 45-year-old woman comes to your office for an initial specialty care visit.	The diagnosis is wrist osteoarthritis arthritis with radiographic severity of SLAC stage 4.	The level of distress (symptoms of anxiety or depression) is 34.	They live in an area with a level of deprivation index of 54.	The pain intensity and the level of incapability are 9 and 71, respectively.	55	55	35	55	A 61-year-old woman comes to your office for an initial specialty care visit.	The diagnosis is wrist osteoarthritis arthritis with radiographic severity of SLAC stage 4.	The level of distress (symptoms of anxiety or depression) is 52.	They live in an area with a level of deprivation index of 79.	The pain intensity and the level of incapability are 5 and 49, respectively.	60	60	35	60	A 83-year-old woman comes to your office for an initial specialty care visit.	The diagnosis is elbow osteoarthritis arthritis with radiographic severity of B-M grade 2 (slight joint-space narrowing with slight osteophyte formation).	The level of distress (symptoms of anxiety or depression) is 34.	They live in an area with a level of deprivation index of 25.
12	A 45-year-old man comes to your office for an initial specialty care visit.	The diagnosis is elbow osteoarthritis arthritis with radiographic severity of B-M grade 4 (severe joint-space narrowing with severe osteophyte formation).	The level of distress (symptoms of anxiety or depression) is 73.	They live in an area with a level of deprivation index of 54.	The pain intensity and the level of incapability are 5 and 49, respectively.	65	61	54	59	A 61-year-old woman comes to your office for an initial specialty care visit.	The diagnosis is wrist osteoarthritis arthritis with radiographic severity of SLAC stage 4.	The level of distress (symptoms of anxiety or depression) is 34.	They live in an area with a level of deprivation index of 79.	The pain intensity and the level of incapability are 5 and 49, respectively.	57	59	51	53	A 45-year-old woman comes to your office for an initial specialty care visit.	The diagnosis is TMC osteoarthritis with radiographic severity of Sodha grade 1.	The level of distress (symptoms of anxiety or depression) is 73.	They live in an area with a level of deprivation index of 79.	The pain intensity and the level of incapability are 2 and 30, respectively.	73	77	24	70	A 61-year-old woman comes to your office for an initial specialty care visit.	The diagnosis is TMC osteoarthritis with radiographic severity of Sodha grade 1.	The level of distress (symptoms of anxiety or depression) is 34.	They live in an area with a level of deprivation index of 54.	The pain intensity and the level of incapability are 9 and 71, respectively.	64	50	40	58	A 45-year-old woman comes to your office for an initial specialty care visit.	The diagnosis is elbow osteoarthritis arthritis with radiographic severity of B-M grade 3 (moderate joint-space narrowing with moderate osteophyte formation).	The level of distress (symptoms of anxiety or depression) is 52.	They live in an area with a level of deprivation index of 25.	The pain intensity and the level of incapability are 2 and 30, respectively.	50	22	47	6	A 45-year-old woman comes to your office for an initial specialty care visit.	The diagnosis is elbow osteoarthritis arthritis with radiographic severity of B-M grade 2 (slight joint-space narrowing with slight osteophyte formation).	The level of distress (symptoms of anxiety or depression) is 73.	They live in an area with a level of deprivation index of 25.
13	A 61-year-old man comes to your office for an initial specialty care visit.	The diagnosis is elbow osteoarthritis arthritis with radiographic severity of B-M grade 3 (moderate joint-space narrowing with moderate osteophyte formation).	The level of distress (symptoms of anxiety or depression) is 52.	They live in an area with a level of deprivation index of 54.	The pain intensity and the level of incapability are 9 and 71, respectively.	50	50	49	19	A 45-year-old man comes to your office for an initial specialty care visit.	The diagnosis is elbow osteoarthritis arthritis with radiographic severity of B-M grade 2 (slight joint-space narrowing with slight osteophyte formation).	The level of distress (symptoms of anxiety or depression) is 73.	They live in an area with a level of deprivation index of 25.	The pain intensity and the level of incapability are 2 and 30, respectively.	50	50	37	63	A 61-year-old man comes to your office for an initial specialty care visit.	The diagnosis is elbow osteoarthritis arthritis with radiographic severity of B-M grade 3 (moderate joint-space narrowing with moderate osteophyte formation).	The level of distress (symptoms of anxiety or depression) is 73.	They live in an area with a level of deprivation index of 25.	The pain intensity and the level of incapability are 5 and 49, respectively.	51	51	38	68	A 61-year-old woman comes to your office for an initial specialty care visit.	The diagnosis is wrist osteoarthritis arthritis with radiographic severity of SLAC stage 4.	The level of distress (symptoms of anxiety or depression) is 34.	They live in an area with a level of deprivation index of 54.	The pain intensity and the level of incapability are 5 and 49, respectively.	51	41	56	50	A 61-year-old woman comes to your office for an initial specialty care visit.	The diagnosis is TMC osteoarthritis with radiographic severity of Sodha grade 1.	The level of distress (symptoms of anxiety or depression) is 73.	They live in an area with a level of deprivation index of 54.	The pain intensity and the level of incapability are 5 and 49, respectively.	49	50	37	64	A 45-year-old man comes to your office for an initial specialty care visit.	The diagnosis is elbow osteoarthritis arthritis with radiographic severity of B-M grade 3 (moderate joint-space narrowing with moderate osteophyte formation).	The level of distress (symptoms of anxiety or depression) is 73.	They live in an area with a level of deprivation index of 54.
14	A 45-year-old woman comes to your office for an initial specialty care visit.	The diagnosis is wrist osteoarthritis arthritis with radiographic severity of SLAC stage 3.	The level of distress (symptoms of anxiety or depression) is 34.	They live in an area with a level of deprivation index of 79.	The pain intensity and the level of incapability are 9 and 71, respectively.	90	90	90	10	A 83-year-old woman comes to your office for an initial specialty care visit.	The diagnosis is TMC osteoarthritis with radiographic severity of Sodha grade 2.	The level of distress (symptoms of anxiety or depression) is 73.	They live in an area with a level of deprivation index of 54.	The pain intensity and the level of incapability are 5 and 49, respectively.	90	91	70	90	A 83-year-old man comes to your office for an initial specialty care visit.	The diagnosis is wrist osteoarthritis arthritis with radiographic severity of SLAC stage 2.	The level of distress (symptoms of anxiety or depression) is 73.	They live in an area with a level of deprivation index of 54.	The pain intensity and the level of incapability are 9 and 71, respectively.	90	90	20	90	A 45-year-old man comes to your office for an initial specialty care visit.	The diagnosis is wrist osteoarthritis arthritis with radiographic severity of SLAC stage 2.	The level of distress (symptoms of anxiety or depression) is 73.	They live in an area with a level of deprivation index of 79.	The pain intensity and the level of incapability are 9 and 71, respectively.	90	100	50	100	A 61-year-old woman comes to your office for an initial specialty care visit.	The diagnosis is wrist osteoarthritis arthritis with radiographic severity of SLAC stage 3.	The level of distress (symptoms of anxiety or depression) is 34.	They live in an area with a level of deprivation index of 79.	The pain intensity and the level of incapability are 9 and 71, respectively.	90	90	70	50	A 61-year-old woman comes to your office for an initial specialty care visit.	The diagnosis is elbow osteoarthritis arthritis with radiographic severity of B-M grade 2 (slight joint-space narrowing with slight osteophyte formation).	The level of distress (symptoms of anxiety or depression) is 34.	They live in an area with a level of deprivation index of 79.
15	A 83-year-old man comes to your office for an initial specialty care visit.	The diagnosis is TMC osteoarthritis with radiographic severity of Sodha grade 3.	The level of distress (symptoms of anxiety or depression) is 34.	They live in an area with a level of deprivation index of 79.	The pain intensity and the level of incapability are 9 and 71, respectively.	60	59	45	50	A 61-year-old woman comes to your office for an initial specialty care visit.	The diagnosis is wrist osteoarthritis arthritis with radiographic severity of SLAC stage 4.	The level of distress (symptoms of anxiety or depression) is 52.	They live in an area with a level of deprivation index of 54.	The pain intensity and the level of incapability are 9 and 71, respectively.	40	40	58	40	A 45-year-old woman comes to your office for an initial specialty care visit.	The diagnosis is TMC osteoarthritis with radiographic severity of Sodha grade 1.	The level of distress (symptoms of anxiety or depression) is 34.	They live in an area with a level of deprivation index of 54.	The pain intensity and the level of incapability are 2 and 30, respectively.	35	35	25	30	A 83-year-old woman comes to your office for an initial specialty care visit.	The diagnosis is TMC osteoarthritis with radiographic severity of Sodha grade 3.	The level of distress (symptoms of anxiety or depression) is 52.	They live in an area with a level of deprivation index of 54.	The pain intensity and the level of incapability are 2 and 30, respectively.	30	40	29	42	A 61-year-old man comes to your office for an initial specialty care visit.	The diagnosis is TMC osteoarthritis with radiographic severity of Sodha grade 3.	The level of distress (symptoms of anxiety or depression) is 73.	They live in an area with a level of deprivation index of 79.	The pain intensity and the level of incapability are 9 and 71, respectively.	65	70	30	80	A 83-year-old man comes to your office for an initial specialty care visit.	The diagnosis is wrist osteoarthritis arthritis with radiographic severity of SLAC stage 4.	The level of distress (symptoms of anxiety or depression) is 73.	They live in an area with a level of deprivation index of 25.
16	A 45-year-old woman comes to your office for an initial specialty care visit.	The diagnosis is TMC osteoarthritis with radiographic severity of Sodha grade 1.	The level of distress (symptoms of anxiety or depression) is 34.	They live in an area with a level of deprivation index of 25.	The pain intensity and the level of incapability are 5 and 49, respectively.	50	50	21	60	A 61-year-old man comes to your office for an initial specialty care visit.	The diagnosis is elbow osteoarthritis arthritis with radiographic severity of B-M grade 3 (moderate joint-space narrowing with moderate osteophyte formation).	The level of distress (symptoms of anxiety or depression) is 52.	They live in an area with a level of deprivation index of 25.	The pain intensity and the level of incapability are 9 and 71, respectively.	50	50	50	50	A 61-year-old woman comes to your office for an initial specialty care visit.	The diagnosis is wrist osteoarthritis arthritis with radiographic severity of SLAC stage 2.	The level of distress (symptoms of anxiety or depression) is 73.	They live in an area with a level of deprivation index of 79.	The pain intensity and the level of incapability are 9 and 71, respectively.	50	50	50	50	A 83-year-old man comes to your office for an initial specialty care visit.	The diagnosis is TMC osteoarthritis with radiographic severity of Sodha grade 2.	The level of distress (symptoms of anxiety or depression) is 34.	They live in an area with a level of deprivation index of 25.	The pain intensity and the level of incapability are 9 and 71, respectively.	50	50	50	50	A 61-year-old woman comes to your office for an initial specialty care visit.	The diagnosis is TMC osteoarthritis with radiographic severity of Sodha grade 2.	The level of distress (symptoms of anxiety or depression) is 34.	They live in an area with a level of deprivation index of 79.	The pain intensity and the level of incapability are 9 and 71, respectively.	50	50	50	50	A 61-year-old woman comes to your office for an initial specialty care visit.	The diagnosis is elbow osteoarthritis arthritis with radiographic severity of B-M grade 2 (slight joint-space narrowing with slight osteophyte formation).	The level of distress (symptoms of anxiety or depression) is 73.	They live in an area with a level of deprivation index of 79.
17	A 45-year-old woman comes to your office for an initial specialty care visit.	The diagnosis is wrist osteoarthritis arthritis with radiographic severity of SLAC stage 2.	The level of distress (symptoms of anxiety or depression) is 34.	They live in an area with a level of deprivation index of 25.	The pain intensity and the level of incapability are 2 and 30, respectively.	50	0	0	0	A 45-year-old woman comes to your office for an initial specialty care visit.	The diagnosis is wrist osteoarthritis arthritis with radiographic severity of SLAC stage 2.	The level of distress (symptoms of anxiety or depression) is 73.	They live in an area with a level of deprivation index of 25.	The pain intensity and the level of incapability are 2 and 30, respectively.	50	65	0	65	A 83-year-old woman comes to your office for an initial specialty care visit.	The diagnosis is wrist osteoarthritis arthritis with radiographic severity of SLAC stage 2.	The level of distress (symptoms of anxiety or depression) is 73.	They live in an area with a level of deprivation index of 79.	The pain intensity and the level of incapability are 5 and 49, respectively.	50	75	0	75	A 83-year-old man comes to your office for an initial specialty care visit.	The diagnosis is TMC osteoarthritis with radiographic severity of Sodha grade 1.	The level of distress (symptoms of anxiety or depression) is 73.	They live in an area with a level of deprivation index of 25.	The pain intensity and the level of incapability are 5 and 49, respectively.	50	75	0	75	A 61-year-old man comes to your office for an initial specialty care visit.	The diagnosis is wrist osteoarthritis arthritis with radiographic severity of SLAC stage 2.	The level of distress (symptoms of anxiety or depression) is 52.	They live in an area with a level of deprivation index of 54.	The pain intensity and the level of incapability are 2 and 30, respectively.	50	50	0	0	A 83-year-old woman comes to your office for an initial specialty care visit.	The diagnosis is TMC osteoarthritis with radiographic severity of Sodha grade 1.	The level of distress (symptoms of anxiety or depression) is 34.	They live in an area with a level of deprivation index of 54.
18	A 45-year-old man comes to your office for an initial specialty care visit.	The diagnosis is wrist osteoarthritis arthritis with radiographic severity of SLAC stage 2.	The level of distress (symptoms of anxiety or depression) is 34.	They live in an area with a level of deprivation index of 54.	The pain intensity and the level of incapability are 5 and 49, respectively.	50	52	7	11
19	A 61-year-old man comes to your office for an initial specialty care visit.	The diagnosis is wrist osteoarthritis arthritis with radiographic severity of SLAC stage 4.	The level of distress (symptoms of anxiety or depression) is 73.	They live in an area with a level of deprivation index of 54.	The pain intensity and the level of incapability are 9 and 71, respectively.	90	88	90	93	A 83-year-old woman comes to your office for an initial specialty care visit.	The diagnosis is wrist osteoarthritis arthritis with radiographic severity of SLAC stage 4.	The level of distress (symptoms of anxiety or depression) is 52.	They live in an area with a level of deprivation index of 25.	The pain intensity and the level of incapability are 9 and 71, respectively.	93	90	89	91	A 61-year-old man comes to your office for an initial specialty care visit.	The diagnosis is elbow osteoarthritis arthritis with radiographic severity of B-M grade 2 (slight joint-space narrowing with slight osteophyte formation).	The level of distress (symptoms of anxiety or depression) is 52.	They live in an area with a level of deprivation index of 25.	The pain intensity and the level of incapability are 5 and 49, respectively.	50	89	51	93	A 83-year-old woman comes to your office for an initial specialty care visit.	The diagnosis is elbow osteoarthritis arthritis with radiographic severity of B-M grade 4 (severe joint-space narrowing with severe osteophyte formation).	The level of distress (symptoms of anxiety or depression) is 73.	They live in an area with a level of deprivation index of 79.	The pain intensity and the level of incapability are 2 and 30, respectively.	90	91	53	93	A 83-year-old woman comes to your office for an initial specialty care visit.	The diagnosis is elbow osteoarthritis arthritis with radiographic severity of B-M grade 4 (severe joint-space narrowing with severe osteophyte formation).	The level of distress (symptoms of anxiety or depression) is 52.	They live in an area with a level of deprivation index of 25.	The pain intensity and the level of incapability are 5 and 49, respectively.	90	86	69	91	A 45-year-old man comes to your office for an initial specialty care visit.	The diagnosis is TMC osteoarthritis with radiographic severity of Sodha grade 1.	The level of distress (symptoms of anxiety or depression) is 34.	They live in an area with a level of deprivation index of 79.
20	A 83-year-old woman comes to your office for an initial specialty care visit.	The diagnosis is TMC osteoarthritis with radiographic severity of Sodha grade 2.	The level of distress (symptoms of anxiety or depression) is 34.	They live in an area with a level of deprivation index of 25.	The pain intensity and the level of incapability are 2 and 30, respectively.	11	11	9	10	A 61-year-old man comes to your office for an initial specialty care visit.	The diagnosis is wrist osteoarthritis arthritis with radiographic severity of SLAC stage 2.	The level of distress (symptoms of anxiety or depression) is 34.	They live in an area with a level of deprivation index of 79.	The pain intensity and the level of incapability are 2 and 30, respectively.	30	31	37	16	A 45-year-old woman comes to your office for an initial specialty care visit.	The diagnosis is TMC osteoarthritis with radiographic severity of Sodha grade 3.	The level of distress (symptoms of anxiety or depression) is 73.	They live in an area with a level of deprivation index of 79.	The pain intensity and the level of incapability are 9 and 71, respectively.	85	91	3	88	A 83-year-old man comes to your office for an initial specialty care visit.	The diagnosis is TMC osteoarthritis with radiographic severity of Sodha grade 2.	The level of distress (symptoms of anxiety or depression) is 73.	They live in an area with a level of deprivation index of 54.	The pain intensity and the level of incapability are 2 and 30, respectively.	62	30	15	64	A 45-year-old woman comes to your office for an initial specialty care visit.	The diagnosis is TMC osteoarthritis with radiographic severity of Sodha grade 2.	The level of distress (symptoms of anxiety or depression) is 34.	They live in an area with a level of deprivation index of 54.	The pain intensity and the level of incapability are 9 and 71, respectively.	67	35	89	30	A 61-year-old man comes to your office for an initial specialty care visit.	The diagnosis is TMC osteoarthritis with radiographic severity of Sodha grade 3.	The level of distress (symptoms of anxiety or depression) is 34.	They live in an area with a level of deprivation index of 25.
21	A 61-year-old woman comes to your office for an initial specialty care visit.	The diagnosis is wrist osteoarthritis arthritis with radiographic severity of SLAC stage 3.	The level of distress (symptoms of anxiety or depression) is 52.	They live in an area with a level of deprivation index of 25.	The pain intensity and the level of incapability are 5 and 49, respectively.	30	0	50	26	A 45-year-old man comes to your office for an initial specialty care visit.	The diagnosis is elbow osteoarthritis arthritis with radiographic severity of B-M grade 2 (slight joint-space narrowing with slight osteophyte formation).	The level of distress (symptoms of anxiety or depression) is 34.	They live in an area with a level of deprivation index of 25.	The pain intensity and the level of incapability are 9 and 71, respectively.	62	0	50	0	A 83-year-old woman comes to your office for an initial specialty care visit.	The diagnosis is TMC osteoarthritis with radiographic severity of Sodha grade 2.	The level of distress (symptoms of anxiety or depression) is 34.	They live in an area with a level of deprivation index of 54.	The pain intensity and the level of incapability are 5 and 49, respectively.	36	0	50	0	A 45-year-old woman comes to your office for an initial specialty care visit.	The diagnosis is TMC osteoarthritis with radiographic severity of Sodha grade 2.	The level of distress (symptoms of anxiety or depression) is 73.	They live in an area with a level of deprivation index of 79.	The pain intensity and the level of incapability are 2 and 30, respectively.	34	0	50	0	A 45-year-old man comes to your office for an initial specialty care visit.	The diagnosis is TMC osteoarthritis with radiographic severity of Sodha grade 2.	The level of distress (symptoms of anxiety or depression) is 73.	They live in an area with a level of deprivation index of 54.	The pain intensity and the level of incapability are 5 and 49, respectively.	35	0	50	0	A 61-year-old woman comes to your office for an initial specialty care visit.	The diagnosis is wrist osteoarthritis arthritis with radiographic severity of SLAC stage 3.	The level of distress (symptoms of anxiety or depression) is 73.	They live in an area with a level of deprivation index of 25.
22	A 83-year-old woman comes to your office for an initial specialty care visit.	The diagnosis is TMC osteoarthritis with radiographic severity of Sodha grade 3.	The level of distress (symptoms of anxiety or depression) is 73.	They live in an area with a level of deprivation index of 54.	The pain intensity and the level of incapability are 9 and 71, respectively.	90	20	10	60	A 45-year-old man comes to your office for an initial specialty care visit.	The diagnosis is wrist osteoarthritis arthritis with radiographic severity of SLAC stage 3.	The level of distress (symptoms of anxiety or depression) is 73.	They live in an area with a level of deprivation index of 25.	The pain intensity and the level of incapability are 2 and 30, respectively.	70	71	0	79	A 45-year-old man comes to your office for an initial specialty care visit.	The diagnosis is TMC osteoarthritis with radiographic severity of Sodha grade 2.	The level of distress (symptoms of anxiety or depression) is 52.	They live in an area with a level of deprivation index of 79.	The pain intensity and the level of incapability are 2 and 30, respectively.	20	25	17	20	A 61-year-old woman comes to your office for an initial specialty care visit.	The diagnosis is TMC osteoarthritis with radiographic severity of Sodha grade 3.	The level of distress (symptoms of anxiety or depression) is 34.	They live in an area with a level of deprivation index of 54.	The pain intensity and the level of incapability are 9 and 71, respectively.	55	30	73	23	A 83-year-old man comes to your office for an initial specialty care visit.	The diagnosis is elbow osteoarthritis arthritis with radiographic severity of B-M grade 3 (moderate joint-space narrowing with moderate osteophyte formation).	The level of distress (symptoms of anxiety or depression) is 52.	They live in an area with a level of deprivation index of 54.	The pain intensity and the level of incapability are 5 and 49, respectively.	60	57	1	60	A 45-year-old man comes to your office for an initial specialty care visit.	The diagnosis is TMC osteoarthritis with radiographic severity of Sodha grade 2.	The level of distress (symptoms of anxiety or depression) is 34.	They live in an area with a level of deprivation index of 25.
23	A 83-year-old woman comes to your office for an initial specialty care visit.	The diagnosis is TMC osteoarthritis with radiographic severity of Sodha grade 1.	The level of distress (symptoms of anxiety or depression) is 52.	They live in an area with a level of deprivation index of 79.	The pain intensity and the level of incapability are 2 and 30, respectively.	42	58	30	55	A 83-year-old man comes to your office for an initial specialty care visit.	The diagnosis is TMC osteoarthritis with radiographic severity of Sodha grade 3.	The level of distress (symptoms of anxiety or depression) is 73.	They live in an area with a level of deprivation index of 54.	The pain intensity and the level of incapability are 2 and 30, respectively.	50	58	55	53	A 83-year-old man comes to your office for an initial specialty care visit.	The diagnosis is wrist osteoarthritis arthritis with radiographic severity of SLAC stage 2.	The level of distress (symptoms of anxiety or depression) is 52.	They live in an area with a level of deprivation index of 79.	The pain intensity and the level of incapability are 5 and 49, respectively.	53	44	66	47	A 45-year-old woman comes to your office for an initial specialty care visit.	The diagnosis is elbow osteoarthritis arthritis with radiographic severity of B-M grade 4 (severe joint-space narrowing with severe osteophyte formation).	The level of distress (symptoms of anxiety or depression) is 73.	They live in an area with a level of deprivation index of 54.	The pain intensity and the level of incapability are 2 and 30, respectively.	58	47	69	45	A 61-year-old woman comes to your office for an initial specialty care visit.	The diagnosis is wrist osteoarthritis arthritis with radiographic severity of SLAC stage 3.	The level of distress (symptoms of anxiety or depression) is 34.	They live in an area with a level of deprivation index of 25.	The pain intensity and the level of incapability are 9 and 71, respectively.	56	32	74	46	A 61-year-old man comes to your office for an initial specialty care visit.	The diagnosis is elbow osteoarthritis arthritis with radiographic severity of B-M grade 4 (severe joint-space narrowing with severe osteophyte formation).	The level of distress (symptoms of anxiety or depression) is 34.	They live in an area with a level of deprivation index of 25.
24	A 83-year-old man comes to your office for an initial specialty care visit.	The diagnosis is elbow osteoarthritis arthritis with radiographic severity of B-M grade 4 (severe joint-space narrowing with severe osteophyte formation).	The level of distress (symptoms of anxiety or depression) is 52.	They live in an area with a level of deprivation index of 79.	The pain intensity and the level of incapability are 9 and 71, respectively.	36	50	24	50	A 45-year-old man comes to your office for an initial specialty care visit.	The diagnosis is elbow osteoarthritis arthritis with radiographic severity of B-M grade 3 (moderate joint-space narrowing with moderate osteophyte formation).	The level of distress (symptoms of anxiety or depression) is 34.	They live in an area with a level of deprivation index of 25.	The pain intensity and the level of incapability are 2 and 30, respectively.	32	27	15	22	A 45-year-old man comes to your office for an initial specialty care visit.	The diagnosis is wrist osteoarthritis arthritis with radiographic severity of SLAC stage 4.	The level of distress (symptoms of anxiety or depression) is 73.	They live in an area with a level of deprivation index of 25.	The pain intensity and the level of incapability are 5 and 49, respectively.	50	66	26	74	A 83-year-old man comes to your office for an initial specialty care visit.	The diagnosis is TMC osteoarthritis with radiographic severity of Sodha grade 3.	The level of distress (symptoms of anxiety or depression) is 52.	They live in an area with a level of deprivation index of 79.	The pain intensity and the level of incapability are 9 and 71, respectively.	39	34	50	50	A 61-year-old woman comes to your office for an initial specialty care visit.	The diagnosis is elbow osteoarthritis arthritis with radiographic severity of B-M grade 3 (moderate joint-space narrowing with moderate osteophyte formation).	The level of distress (symptoms of anxiety or depression) is 73.	They live in an area with a level of deprivation index of 25.	The pain intensity and the level of incapability are 5 and 49, respectively.	65	34	34	69	A 61-year-old woman comes to your office for an initial specialty care visit.	The diagnosis is TMC osteoarthritis with radiographic severity of Sodha grade 2.	The level of distress (symptoms of anxiety or depression) is 73.	They live in an area with a level of deprivation index of 25.
25	A 61-year-old woman comes to your office for an initial specialty care visit.	The diagnosis is elbow osteoarthritis arthritis with radiographic severity of B-M grade 3 (moderate joint-space narrowing with moderate osteophyte formation).	The level of distress (symptoms of anxiety or depression) is 52.	They live in an area with a level of deprivation index of 25.	The pain intensity and the level of incapability are 5 and 49, respectively.	47	50	23	7	A 83-year-old woman comes to your office for an initial specialty care visit.	The diagnosis is TMC osteoarthritis with radiographic severity of Sodha grade 1.	The level of distress (symptoms of anxiety or depression) is 52.	They live in an area with a level of deprivation index of 54.	The pain intensity and the level of incapability are 5 and 49, respectively.	49	50	50	6	A 61-year-old man comes to your office for an initial specialty care visit.	The diagnosis is elbow osteoarthritis arthritis with radiographic severity of B-M grade 2 (slight joint-space narrowing with slight osteophyte formation).	The level of distress (symptoms of anxiety or depression) is 34.	They live in an area with a level of deprivation index of 54.	The pain intensity and the level of incapability are 2 and 30, respectively.	12	21	24	7	A 61-year-old man comes to your office for an initial specialty care visit.	The diagnosis is wrist osteoarthritis arthritis with radiographic severity of SLAC stage 2.	The level of distress (symptoms of anxiety or depression) is 52.	They live in an area with a level of deprivation index of 54.	The pain intensity and the level of incapability are 9 and 71, respectively.	40	59	49	57	A 61-year-old woman comes to your office for an initial specialty care visit.	The diagnosis is wrist osteoarthritis arthritis with radiographic severity of SLAC stage 2.	The level of distress (symptoms of anxiety or depression) is 52.	They live in an area with a level of deprivation index of 79.	The pain intensity and the level of incapability are 2 and 30, respectively.	39	38	35	29	A 61-year-old man comes to your office for an initial specialty care visit.	The diagnosis is elbow osteoarthritis arthritis with radiographic severity of B-M grade 2 (slight joint-space narrowing with slight osteophyte formation).	The level of distress (symptoms of anxiety or depression) is 73.	They live in an area with a level of deprivation index of 54.
26	A 61-year-old man comes to your office for an initial specialty care visit.	The diagnosis is TMC osteoarthritis with radiographic severity of Sodha grade 3.	The level of distress (symptoms of anxiety or depression) is 34.	They live in an area with a level of deprivation index of 79.	The pain intensity and the level of incapability are 9 and 71, respectively.	80	81	80	53	A 61-year-old man comes to your office for an initial specialty care visit.	The diagnosis is TMC osteoarthritis with radiographic severity of Sodha grade 1.	The level of distress (symptoms of anxiety or depression) is 52.	They live in an area with a level of deprivation index of 54.	The pain intensity and the level of incapability are 9 and 71, respectively.	71	90	54	80	A 45-year-old man comes to your office for an initial specialty care visit.	The diagnosis is elbow osteoarthritis arthritis with radiographic severity of B-M grade 4 (severe joint-space narrowing with severe osteophyte formation).	The level of distress (symptoms of anxiety or depression) is 34.	They live in an area with a level of deprivation index of 54.	The pain intensity and the level of incapability are 9 and 71, respectively.	86	53	85	56	A 61-year-old man comes to your office for an initial specialty care visit.	The diagnosis is wrist osteoarthritis arthritis with radiographic severity of SLAC stage 2.	The level of distress (symptoms of anxiety or depression) is 52.	They live in an area with a level of deprivation index of 25.	The pain intensity and the level of incapability are 5 and 49, respectively.	60	52	50	50	A 45-year-old man comes to your office for an initial specialty care visit.	The diagnosis is TMC osteoarthritis with radiographic severity of Sodha grade 3.	The level of distress (symptoms of anxiety or depression) is 52.	They live in an area with a level of deprivation index of 54.	The pain intensity and the level of incapability are 9 and 71, respectively.	80	60	75	50	A 61-year-old man comes to your office for an initial specialty care visit.	The diagnosis is TMC osteoarthritis with radiographic severity of Sodha grade 1.	The level of distress (symptoms of anxiety or depression) is 34.	They live in an area with a level of deprivation index of 54.
27	A 61-year-old man comes to your office for an initial specialty care visit.	The diagnosis is elbow osteoarthritis arthritis with radiographic severity of B-M grade 4 (severe joint-space narrowing with severe osteophyte formation).	The level of distress (symptoms of anxiety or depression) is 52.	They live in an area with a level of deprivation index of 79.	The pain intensity and the level of incapability are 5 and 49, respectively.	50	22	50	43
28	A 61-year-old woman comes to your office for an initial specialty care visit.	The diagnosis is elbow osteoarthritis arthritis with radiographic severity of B-M grade 3 (moderate joint-space narrowing with moderate osteophyte formation).	The level of distress (symptoms of anxiety or depression) is 73.	They live in an area with a level of deprivation index of 25.	The pain intensity and the level of incapability are 9 and 71, respectively.	75	70	28	64	A 83-year-old woman comes to your office for an initial specialty care visit.	The diagnosis is wrist osteoarthritis arthritis with radiographic severity of SLAC stage 2.	The level of distress (symptoms of anxiety or depression) is 52.	They live in an area with a level of deprivation index of 25.	The pain intensity and the level of incapability are 9 and 71, respectively.	62	59	43	56	A 45-year-old woman comes to your office for an initial specialty care visit.	The diagnosis is elbow osteoarthritis arthritis with radiographic severity of B-M grade 2 (slight joint-space narrowing with slight osteophyte formation).	The level of distress (symptoms of anxiety or depression) is 73.	They live in an area with a level of deprivation index of 54.	The pain intensity and the level of incapability are 9 and 71, respectively.	74	60	32	54	A 61-year-old man comes to your office for an initial specialty care visit.	The diagnosis is wrist osteoarthritis arthritis with radiographic severity of SLAC stage 2.	The level of distress (symptoms of anxiety or depression) is 34.	They live in an area with a level of deprivation index of 54.	The pain intensity and the level of incapability are 9 and 71, respectively.	46	48	49	54	A 61-year-old woman comes to your office for an initial specialty care visit.	The diagnosis is TMC osteoarthritis with radiographic severity of Sodha grade 3.	The level of distress (symptoms of anxiety or depression) is 34.	They live in an area with a level of deprivation index of 25.	The pain intensity and the level of incapability are 5 and 49, respectively.	37	37	69	44	A 61-year-old woman comes to your office for an initial specialty care visit.	The diagnosis is TMC osteoarthritis with radiographic severity of Sodha grade 3.	The level of distress (symptoms of anxiety or depression) is 34.	They live in an area with a level of deprivation index of 79.
29	A 45-year-old woman comes to your office for an initial specialty care visit.	The diagnosis is elbow osteoarthritis arthritis with radiographic severity of B-M grade 3 (moderate joint-space narrowing with moderate osteophyte formation).	The level of distress (symptoms of anxiety or depression) is 73.	They live in an area with a level of deprivation index of 25.	The pain intensity and the level of incapability are 9 and 71, respectively.	80	49	23	50	A 83-year-old man comes to your office for an initial specialty care visit.	The diagnosis is elbow osteoarthritis arthritis with radiographic severity of B-M grade 4 (severe joint-space narrowing with severe osteophyte formation).	The level of distress (symptoms of anxiety or depression) is 73.	They live in an area with a level of deprivation index of 79.	The pain intensity and the level of incapability are 9 and 71, respectively.	60	50	60	50	A 83-year-old woman comes to your office for an initial specialty care visit.	The diagnosis is wrist osteoarthritis arthritis with radiographic severity of SLAC stage 2.	The level of distress (symptoms of anxiety or depression) is 34.	They live in an area with a level of deprivation index of 25.	The pain intensity and the level of incapability are 5 and 49, respectively.	30	23	49	10	A 45-year-old woman comes to your office for an initial specialty care visit.	The diagnosis is TMC osteoarthritis with radiographic severity of Sodha grade 3.	The level of distress (symptoms of anxiety or depression) is 34.	They live in an area with a level of deprivation index of 25.	The pain intensity and the level of incapability are 5 and 49, respectively.	26	29	70	10	A 83-year-old man comes to your office for an initial specialty care visit.	The diagnosis is wrist osteoarthritis arthritis with radiographic severity of SLAC stage 4.	The level of distress (symptoms of anxiety or depression) is 52.	They live in an area with a level of deprivation index of 79.	The pain intensity and the level of incapability are 2 and 30, respectively.	14	26	74	14
30	A 45-year-old man comes to your office for an initial specialty care visit.	The diagnosis is elbow osteoarthritis arthritis with radiographic severity of B-M grade 4 (severe joint-space narrowing with severe osteophyte formation).	The level of distress (symptoms of anxiety or depression) is 52.	They live in an area with a level of deprivation index of 79.	The pain intensity and the level of incapability are 2 and 30, respectively.	50	50	50	75	A 61-year-old man comes to your office for an initial specialty care visit.	The diagnosis is elbow osteoarthritis arthritis with radiographic severity of B-M grade 2 (slight joint-space narrowing with slight osteophyte formation).	The level of distress (symptoms of anxiety or depression) is 34.	They live in an area with a level of deprivation index of 79.	The pain intensity and the level of incapability are 5 and 49, respectively.	50	50	27	80	A 83-year-old woman comes to your office for an initial specialty care visit.	The diagnosis is wrist osteoarthritis arthritis with radiographic severity of SLAC stage 4.	The level of distress (symptoms of anxiety or depression) is 34.	They live in an area with a level of deprivation index of 25.	The pain intensity and the level of incapability are 9 and 71, respectively.	50	50	15	90	A 83-year-old man comes to your office for an initial specialty care visit.	The diagnosis is elbow osteoarthritis arthritis with radiographic severity of B-M grade 2 (slight joint-space narrowing with slight osteophyte formation).	The level of distress (symptoms of anxiety or depression) is 73.	They live in an area with a level of deprivation index of 79.	The pain intensity and the level of incapability are 9 and 71, respectively.	50	50	5	95	A 45-year-old man comes to your office for an initial specialty care visit.	The diagnosis is wrist osteoarthritis arthritis with radiographic severity of SLAC stage 3.	The level of distress (symptoms of anxiety or depression) is 34.	They live in an area with a level of deprivation index of 54.	The pain intensity and the level of incapability are 9 and 71, respectively.	50	50	25	90	A 45-year-old woman comes to your office for an initial specialty care visit.	The diagnosis is elbow osteoarthritis arthritis with radiographic severity of B-M grade 2 (slight joint-space narrowing with slight osteophyte formation).	The level of distress (symptoms of anxiety or depression) is 52.	They live in an area with a level of deprivation index of 79.
31	A 61-year-old woman comes to your office for an initial specialty care visit.	The diagnosis is wrist osteoarthritis arthritis with radiographic severity of SLAC stage 2.	The level of distress (symptoms of anxiety or depression) is 52.	They live in an area with a level of deprivation index of 54.	The pain intensity and the level of incapability are 9 and 71, respectively.	38	59	28	60	A 83-year-old man comes to your office for an initial specialty care visit.	The diagnosis is elbow osteoarthritis arthritis with radiographic severity of B-M grade 2 (slight joint-space narrowing with slight osteophyte formation).	The level of distress (symptoms of anxiety or depression) is 52.	They live in an area with a level of deprivation index of 54.	The pain intensity and the level of incapability are 2 and 30, respectively.	15	15	15	16	A 45-year-old man comes to your office for an initial specialty care visit.	The diagnosis is TMC osteoarthritis with radiographic severity of Sodha grade 1.	The level of distress (symptoms of anxiety or depression) is 52.	They live in an area with a level of deprivation index of 54.	The pain intensity and the level of incapability are 2 and 30, respectively.	19	16	8	22	A 45-year-old woman comes to your office for an initial specialty care visit.	The diagnosis is wrist osteoarthritis arthritis with radiographic severity of SLAC stage 2.	The level of distress (symptoms of anxiety or depression) is 52.	They live in an area with a level of deprivation index of 79.	The pain intensity and the level of incapability are 2 and 30, respectively.	42	59	12	56	A 45-year-old man comes to your office for an initial specialty care visit.	The diagnosis is wrist osteoarthritis arthritis with radiographic severity of SLAC stage 4.	The level of distress (symptoms of anxiety or depression) is 52.	They live in an area with a level of deprivation index of 54.	The pain intensity and the level of incapability are 2 and 30, respectively.	59	40	45	33	A 45-year-old man comes to your office for an initial specialty care visit.	The diagnosis is TMC osteoarthritis with radiographic severity of Sodha grade 1.	The level of distress (symptoms of anxiety or depression) is 73.	They live in an area with a level of deprivation index of 25.
32	A 61-year-old man comes to your office for an initial specialty care visit.	The diagnosis is wrist osteoarthritis arthritis with radiographic severity of SLAC stage 3.	The level of distress (symptoms of anxiety or depression) is 73.	They live in an area with a level of deprivation index of 54.	The pain intensity and the level of incapability are 2 and 30, respectively.	24	20	8	81	A 45-year-old man comes to your office for an initial specialty care visit.	The diagnosis is wrist osteoarthritis arthritis with radiographic severity of SLAC stage 3.	The level of distress (symptoms of anxiety or depression) is 73.	They live in an area with a level of deprivation index of 54.	The pain intensity and the level of incapability are 9 and 71, respectively.	59	31	68	65	A 83-year-old man comes to your office for an initial specialty care visit.	The diagnosis is wrist osteoarthritis arthritis with radiographic severity of SLAC stage 3.	The level of distress (symptoms of anxiety or depression) is 52.	They live in an area with a level of deprivation index of 79.	The pain intensity and the level of incapability are 5 and 49, respectively.	50	26	27	34	A 83-year-old man comes to your office for an initial specialty care visit.	The diagnosis is wrist osteoarthritis arthritis with radiographic severity of SLAC stage 2.	The level of distress (symptoms of anxiety or depression) is 52.	They live in an area with a level of deprivation index of 79.	The pain intensity and the level of incapability are 9 and 71, respectively.	57	62	35	64	A 61-year-old woman comes to your office for an initial specialty care visit.	The diagnosis is wrist osteoarthritis arthritis with radiographic severity of SLAC stage 3.	The level of distress (symptoms of anxiety or depression) is 73.	They live in an area with a level of deprivation index of 25.	The pain intensity and the level of incapability are 9 and 71, respectively.	37	21	28	58	A 45-year-old woman comes to your office for an initial specialty care visit.	The diagnosis is wrist osteoarthritis arthritis with radiographic severity of SLAC stage 3.	The level of distress (symptoms of anxiety or depression) is 73.	They live in an area with a level of deprivation index of 25.
33	A 83-year-old man comes to your office for an initial specialty care visit.	The diagnosis is TMC osteoarthritis with radiographic severity of Sodha grade 3.	The level of distress (symptoms of anxiety or depression) is 34.	They live in an area with a level of deprivation index of 79.	The pain intensity and the level of incapability are 5 and 49, respectively.	5	11	6	1	A 45-year-old woman comes to your office for an initial specialty care visit.	The diagnosis is TMC osteoarthritis with radiographic severity of Sodha grade 2.	The level of distress (symptoms of anxiety or depression) is 73.	They live in an area with a level of deprivation index of 25.	The pain intensity and the level of incapability are 9 and 71, respectively.	70	58	3	53	A 61-year-old man comes to your office for an initial specialty care visit.	The diagnosis is wrist osteoarthritis arthritis with radiographic severity of SLAC stage 4.	The level of distress (symptoms of anxiety or depression) is 34.	They live in an area with a level of deprivation index of 79.	The pain intensity and the level of incapability are 9 and 71, respectively.	60	56	3	52	A 83-year-old man comes to your office for an initial specialty care visit.	The diagnosis is TMC osteoarthritis with radiographic severity of Sodha grade 1.	The level of distress (symptoms of anxiety or depression) is 34.	They live in an area with a level of deprivation index of 54.	The pain intensity and the level of incapability are 5 and 49, respectively.	25	4	10	3	A 61-year-old man comes to your office for an initial specialty care visit.	The diagnosis is elbow osteoarthritis arthritis with radiographic severity of B-M grade 3 (moderate joint-space narrowing with moderate osteophyte formation).	The level of distress (symptoms of anxiety or depression) is 34.	They live in an area with a level of deprivation index of 25.	The pain intensity and the level of incapability are 9 and 71, respectively.	55	53	4	54	A 61-year-old man comes to your office for an initial specialty care visit.	The diagnosis is wrist osteoarthritis arthritis with radiographic severity of SLAC stage 4.	The level of distress (symptoms of anxiety or depression) is 52.	They live in an area with a level of deprivation index of 54.
34	A 83-year-old man comes to your office for an initial specialty care visit.	The diagnosis is TMC osteoarthritis with radiographic severity of Sodha grade 2.	The level of distress (symptoms of anxiety or depression) is 34.	They live in an area with a level of deprivation index of 54.	The pain intensity and the level of incapability are 9 and 71, respectively.	50	50	50	50
35	A 61-year-old man comes to your office for an initial specialty care visit.	The diagnosis is elbow osteoarthritis arthritis with radiographic severity of B-M grade 4 (severe joint-space narrowing with severe osteophyte formation).	The level of distress (symptoms of anxiety or depression) is 52.	They live in an area with a level of deprivation index of 54.	The pain intensity and the level of incapability are 2 and 30, respectively.	68	46	44	63	A 83-year-old man comes to your office for an initial specialty care visit.	The diagnosis is elbow osteoarthritis arthritis with radiographic severity of B-M grade 4 (severe joint-space narrowing with severe osteophyte formation).	The level of distress (symptoms of anxiety or depression) is 52.	They live in an area with a level of deprivation index of 79.	The pain intensity and the level of incapability are 5 and 49, respectively.	75	70	32	80	A 61-year-old woman comes to your office for an initial specialty care visit.	The diagnosis is wrist osteoarthritis arthritis with radiographic severity of SLAC stage 2.	The level of distress (symptoms of anxiety or depression) is 52.	They live in an area with a level of deprivation index of 79.	The pain intensity and the level of incapability are 5 and 49, respectively.	64	43	73	70	A 83-year-old man comes to your office for an initial specialty care visit.	The diagnosis is TMC osteoarthritis with radiographic severity of Sodha grade 2.	The level of distress (symptoms of anxiety or depression) is 73.	They live in an area with a level of deprivation index of 54.	The pain intensity and the level of incapability are 2 and 30, respectively.	66	66	74	77	A 45-year-old man comes to your office for an initial specialty care visit.	The diagnosis is wrist osteoarthritis arthritis with radiographic severity of SLAC stage 3.	The level of distress (symptoms of anxiety or depression) is 73.	They live in an area with a level of deprivation index of 25.	The pain intensity and the level of incapability are 9 and 71, respectively.	65	65	69	65
36	A 61-year-old man comes to your office for an initial specialty care visit.	The diagnosis is TMC osteoarthritis with radiographic severity of Sodha grade 3.	The level of distress (symptoms of anxiety or depression) is 73.	They live in an area with a level of deprivation index of 25.	The pain intensity and the level of incapability are 5 and 49, respectively.	37	35	38	20	A 45-year-old woman comes to your office for an initial specialty care visit.	The diagnosis is wrist osteoarthritis arthritis with radiographic severity of SLAC stage 3.	The level of distress (symptoms of anxiety or depression) is 73.	They live in an area with a level of deprivation index of 54.	The pain intensity and the level of incapability are 2 and 30, respectively.	26	27	44	21	A 83-year-old woman comes to your office for an initial specialty care visit.	The diagnosis is elbow osteoarthritis arthritis with radiographic severity of B-M grade 2 (slight joint-space narrowing with slight osteophyte formation).	The level of distress (symptoms of anxiety or depression) is 52.	They live in an area with a level of deprivation index of 25.	The pain intensity and the level of incapability are 5 and 49, respectively.	42	38	36	31	A 61-year-old woman comes to your office for an initial specialty care visit.	The diagnosis is TMC osteoarthritis with radiographic severity of Sodha grade 3.	The level of distress (symptoms of anxiety or depression) is 34.	They live in an area with a level of deprivation index of 54.	The pain intensity and the level of incapability are 2 and 30, respectively.	39	41	41	34	A 45-year-old man comes to your office for an initial specialty care visit.	The diagnosis is TMC osteoarthritis with radiographic severity of Sodha grade 3.	The level of distress (symptoms of anxiety or depression) is 52.	They live in an area with a level of deprivation index of 25.	The pain intensity and the level of incapability are 2 and 30, respectively.	34	34	36	31	A 61-year-old man comes to your office for an initial specialty care visit.	The diagnosis is wrist osteoarthritis arthritis with radiographic severity of SLAC stage 3.	The level of distress (symptoms of anxiety or depression) is 73.	They live in an area with a level of deprivation index of 79.
37	A 61-year-old woman comes to your office for an initial specialty care visit.	The diagnosis is wrist osteoarthritis arthritis with radiographic severity of SLAC stage 2.	The level of distress (symptoms of anxiety or depression) is 73.	They live in an area with a level of deprivation index of 54.	The pain intensity and the level of incapability are 5 and 49, respectively.	80	80	30	80	A 45-year-old woman comes to your office for an initial specialty care visit.	The diagnosis is wrist osteoarthritis arthritis with radiographic severity of SLAC stage 4.	The level of distress (symptoms of anxiety or depression) is 34.	They live in an area with a level of deprivation index of 79.	The pain intensity and the level of incapability are 5 and 49, respectively.	80	54	72	67	A 61-year-old man comes to your office for an initial specialty care visit.	The diagnosis is elbow osteoarthritis arthritis with radiographic severity of B-M grade 4 (severe joint-space narrowing with severe osteophyte formation).	The level of distress (symptoms of anxiety or depression) is 73.	They live in an area with a level of deprivation index of 54.	The pain intensity and the level of incapability are 9 and 71, respectively.	79	73	23	81	A 61-year-old man comes to your office for an initial specialty care visit.	The diagnosis is wrist osteoarthritis arthritis with radiographic severity of SLAC stage 4.	The level of distress (symptoms of anxiety or depression) is 73.	They live in an area with a level of deprivation index of 79.	The pain intensity and the level of incapability are 5 and 49, respectively.	73	72	23	74	A 83-year-old man comes to your office for an initial specialty care visit.	The diagnosis is TMC osteoarthritis with radiographic severity of Sodha grade 1.	The level of distress (symptoms of anxiety or depression) is 34.	They live in an area with a level of deprivation index of 54.	The pain intensity and the level of incapability are 5 and 49, respectively.	71	73	71	78	A 83-year-old man comes to your office for an initial specialty care visit.	The diagnosis is TMC osteoarthritis with radiographic severity of Sodha grade 2.	The level of distress (symptoms of anxiety or depression) is 73.	They live in an area with a level of deprivation index of 25.
38	A 61-year-old man comes to your office for an initial specialty care visit.	The diagnosis is wrist osteoarthritis arthritis with radiographic severity of SLAC stage 2.	The level of distress (symptoms of anxiety or depression) is 73.	They live in an area with a level of deprivation index of 79.	The pain intensity and the level of incapability are 9 and 71, respectively.	53	50	55	55	A 61-year-old man comes to your office for an initial specialty care visit.	The diagnosis is wrist osteoarthritis arthritis with radiographic severity of SLAC stage 3.	The level of distress (symptoms of anxiety or depression) is 73.	They live in an area with a level of deprivation index of 54.	The pain intensity and the level of incapability are 9 and 71, respectively.	54	50	55	55	A 83-year-old woman comes to your office for an initial specialty care visit.	The diagnosis is TMC osteoarthritis with radiographic severity of Sodha grade 1.	The level of distress (symptoms of anxiety or depression) is 73.	They live in an area with a level of deprivation index of 79.	The pain intensity and the level of incapability are 9 and 71, respectively.	50	50	50	50	A 83-year-old man comes to your office for an initial specialty care visit.	The diagnosis is elbow osteoarthritis arthritis with radiographic severity of B-M grade 4 (severe joint-space narrowing with severe osteophyte formation).	The level of distress (symptoms of anxiety or depression) is 52.	They live in an area with a level of deprivation index of 54.	The pain intensity and the level of incapability are 2 and 30, respectively.	41	46	49	46	A 83-year-old woman comes to your office for an initial specialty care visit.	The diagnosis is TMC osteoarthritis with radiographic severity of Sodha grade 1.	The level of distress (symptoms of anxiety or depression) is 73.	They live in an area with a level of deprivation index of 54.	The pain intensity and the level of incapability are 2 and 30, respectively.	47	48	48	47	A 83-year-old woman comes to your office for an initial specialty care visit.	The diagnosis is elbow osteoarthritis arthritis with radiographic severity of B-M grade 2 (slight joint-space narrowing with slight osteophyte formation).	The level of distress (symptoms of anxiety or depression) is 34.	They live in an area with a level of deprivation index of 54.
39	A 61-year-old man comes to your office for an initial specialty care visit.	The diagnosis is wrist osteoarthritis arthritis with radiographic severity of SLAC stage 3.	The level of distress (symptoms of anxiety or depression) is 34.	They live in an area with a level of deprivation index of 25.	The pain intensity and the level of incapability are 5 and 49, respectively.	70	39	55	17	A 45-year-old woman comes to your office for an initial specialty care visit.	The diagnosis is elbow osteoarthritis arthritis with radiographic severity of B-M grade 2 (slight joint-space narrowing with slight osteophyte formation).	The level of distress (symptoms of anxiety or depression) is 73.	They live in an area with a level of deprivation index of 79.	The pain intensity and the level of incapability are 9 and 71, respectively.	87	33	61	46	A 83-year-old man comes to your office for an initial specialty care visit.	The diagnosis is TMC osteoarthritis with radiographic severity of Sodha grade 3.	The level of distress (symptoms of anxiety or depression) is 73.	They live in an area with a level of deprivation index of 79.	The pain intensity and the level of incapability are 9 and 71, respectively.	89	45	96	48	A 61-year-old man comes to your office for an initial specialty care visit.	The diagnosis is wrist osteoarthritis arthritis with radiographic severity of SLAC stage 2.	The level of distress (symptoms of anxiety or depression) is 34.	They live in an area with a level of deprivation index of 79.	The pain intensity and the level of incapability are 9 and 71, respectively.	96	100	35	60	A 83-year-old man comes to your office for an initial specialty care visit.	The diagnosis is TMC osteoarthritis with radiographic severity of Sodha grade 3.	The level of distress (symptoms of anxiety or depression) is 73.	They live in an area with a level of deprivation index of 54.	The pain intensity and the level of incapability are 9 and 71, respectively.	86	100	55	42	A 83-year-old man comes to your office for an initial specialty care visit.	The diagnosis is wrist osteoarthritis arthritis with radiographic severity of SLAC stage 4.	The level of distress (symptoms of anxiety or depression) is 73.	They live in an area with a level of deprivation index of 25.
40	A 45-year-old woman comes to your office for an initial specialty care visit.	The diagnosis is wrist osteoarthritis arthritis with radiographic severity of SLAC stage 4.	The level of distress (symptoms of anxiety or depression) is 34.	They live in an area with a level of deprivation index of 54.	The pain intensity and the level of incapability are 9 and 71, respectively.	57	50	67	32	A 61-year-old man comes to your office for an initial specialty care visit.	The diagnosis is elbow osteoarthritis arthritis with radiographic severity of B-M grade 2 (slight joint-space narrowing with slight osteophyte formation).	The level of distress (symptoms of anxiety or depression) is 34.	They live in an area with a level of deprivation index of 54.	The pain intensity and the level of incapability are 5 and 49, respectively.	33	30	32	15	A 45-year-old woman comes to your office for an initial specialty care visit.	The diagnosis is elbow osteoarthritis arthritis with radiographic severity of B-M grade 2 (slight joint-space narrowing with slight osteophyte formation).	The level of distress (symptoms of anxiety or depression) is 73.	They live in an area with a level of deprivation index of 54.	The pain intensity and the level of incapability are 5 and 49, respectively.	69	50	32	68	A 45-year-old woman comes to your office for an initial specialty care visit.	The diagnosis is TMC osteoarthritis with radiographic severity of Sodha grade 1.	The level of distress (symptoms of anxiety or depression) is 52.	They live in an area with a level of deprivation index of 25.	The pain intensity and the level of incapability are 2 and 30, respectively.	35	27	50	22	A 61-year-old woman comes to your office for an initial specialty care visit.	The diagnosis is TMC osteoarthritis with radiographic severity of Sodha grade 2.	The level of distress (symptoms of anxiety or depression) is 34.	They live in an area with a level of deprivation index of 25.	The pain intensity and the level of incapability are 9 and 71, respectively.	33	25	50	27	A 45-year-old woman comes to your office for an initial specialty care visit.	The diagnosis is wrist osteoarthritis arthritis with radiographic severity of SLAC stage 3.	The level of distress (symptoms of anxiety or depression) is 73.	They live in an area with a level of deprivation index of 54.
41	A 61-year-old woman comes to your office for an initial specialty care visit.	The diagnosis is wrist osteoarthritis arthritis with radiographic severity of SLAC stage 3.	The level of distress (symptoms of anxiety or depression) is 34.	They live in an area with a level of deprivation index of 79.	The pain intensity and the level of incapability are 2 and 30, respectively.	27	29	8	42
42	A 45-year-old man comes to your office for an initial specialty care visit.	The diagnosis is elbow osteoarthritis arthritis with radiographic severity of B-M grade 2 (slight joint-space narrowing with slight osteophyte formation).	The level of distress (symptoms of anxiety or depression) is 52.	They live in an area with a level of deprivation index of 25.	The pain intensity and the level of incapability are 5 and 49, respectively.	61	49	51	13	A 83-year-old woman comes to your office for an initial specialty care visit.	The diagnosis is wrist osteoarthritis arthritis with radiographic severity of SLAC stage 4.	The level of distress (symptoms of anxiety or depression) is 73.	They live in an area with a level of deprivation index of 54.	The pain intensity and the level of incapability are 9 and 71, respectively.	80	63	39	17	A 61-year-old man comes to your office for an initial specialty care visit.	The diagnosis is TMC osteoarthritis with radiographic severity of Sodha grade 1.	The level of distress (symptoms of anxiety or depression) is 73.	They live in an area with a level of deprivation index of 25.	The pain intensity and the level of incapability are 9 and 71, respectively.	83	67	11	57	A 45-year-old man comes to your office for an initial specialty care visit.	The diagnosis is wrist osteoarthritis arthritis with radiographic severity of SLAC stage 2.	The level of distress (symptoms of anxiety or depression) is 73.	They live in an area with a level of deprivation index of 79.	The pain intensity and the level of incapability are 5 and 49, respectively.	60	16	57	13	A 83-year-old man comes to your office for an initial specialty care visit.	The diagnosis is TMC osteoarthritis with radiographic severity of Sodha grade 1.	The level of distress (symptoms of anxiety or depression) is 52.	They live in an area with a level of deprivation index of 25.	The pain intensity and the level of incapability are 5 and 49, respectively.	37	12	56	7	A 45-year-old man comes to your office for an initial specialty care visit.	The diagnosis is TMC osteoarthritis with radiographic severity of Sodha grade 2.	The level of distress (symptoms of anxiety or depression) is 73.	They live in an area with a level of deprivation index of 54.
43	A 83-year-old woman comes to your office for an initial specialty care visit.	The diagnosis is wrist osteoarthritis arthritis with radiographic severity of SLAC stage 2.	The level of distress (symptoms of anxiety or depression) is 52.	They live in an area with a level of deprivation index of 79.	The pain intensity and the level of incapability are 9 and 71, respectively.	80	35	75	70	A 83-year-old woman comes to your office for an initial specialty care visit.	The diagnosis is elbow osteoarthritis arthritis with radiographic severity of B-M grade 2 (slight joint-space narrowing with slight osteophyte formation).	The level of distress (symptoms of anxiety or depression) is 52.	They live in an area with a level of deprivation index of 54.	The pain intensity and the level of incapability are 9 and 71, respectively.	75	35	75	50	A 83-year-old woman comes to your office for an initial specialty care visit.	The diagnosis is TMC osteoarthritis with radiographic severity of Sodha grade 1.	The level of distress (symptoms of anxiety or depression) is 34.	They live in an area with a level of deprivation index of 79.	The pain intensity and the level of incapability are 2 and 30, respectively.	14	0	25	0	A 61-year-old woman comes to your office for an initial specialty care visit.	The diagnosis is elbow osteoarthritis arthritis with radiographic severity of B-M grade 3 (moderate joint-space narrowing with moderate osteophyte formation).	The level of distress (symptoms of anxiety or depression) is 73.	They live in an area with a level of deprivation index of 54.	The pain intensity and the level of incapability are 5 and 49, respectively.	60	25	70	25	A 83-year-old woman comes to your office for an initial specialty care visit.	The diagnosis is elbow osteoarthritis arthritis with radiographic severity of B-M grade 2 (slight joint-space narrowing with slight osteophyte formation).	The level of distress (symptoms of anxiety or depression) is 52.	They live in an area with a level of deprivation index of 25.	The pain intensity and the level of incapability are 9 and 71, respectively.	85	70	60	70	A 83-year-old woman comes to your office for an initial specialty care visit.	The diagnosis is elbow osteoarthritis arthritis with radiographic severity of B-M grade 4 (severe joint-space narrowing with severe osteophyte formation).	The level of distress (symptoms of anxiety or depression) is 34.	They live in an area with a level of deprivation index of 25.
44	A 45-year-old man comes to your office for an initial specialty care visit.	The diagnosis is wrist osteoarthritis arthritis with radiographic severity of SLAC stage 3.	The level of distress (symptoms of anxiety or depression) is 52.	They live in an area with a level of deprivation index of 25.	The pain intensity and the level of incapability are 2 and 30, respectively.	50	0	50	50	A 45-year-old woman comes to your office for an initial specialty care visit.	The diagnosis is elbow osteoarthritis arthritis with radiographic severity of B-M grade 3 (moderate joint-space narrowing with moderate osteophyte formation).	The level of distress (symptoms of anxiety or depression) is 52.	They live in an area with a level of deprivation index of 79.	The pain intensity and the level of incapability are 9 and 71, respectively.	50	50	50	50	A 61-year-old woman comes to your office for an initial specialty care visit.	The diagnosis is wrist osteoarthritis arthritis with radiographic severity of SLAC stage 4.	The level of distress (symptoms of anxiety or depression) is 52.	They live in an area with a level of deprivation index of 54.	The pain intensity and the level of incapability are 9 and 71, respectively.	50	50	50	50	A 83-year-old man comes to your office for an initial specialty care visit.	The diagnosis is TMC osteoarthritis with radiographic severity of Sodha grade 3.	The level of distress (symptoms of anxiety or depression) is 34.	They live in an area with a level of deprivation index of 79.	The pain intensity and the level of incapability are 9 and 71, respectively.	50	50	50	50	A 61-year-old man comes to your office for an initial specialty care visit.	The diagnosis is elbow osteoarthritis arthritis with radiographic severity of B-M grade 4 (severe joint-space narrowing with severe osteophyte formation).	The level of distress (symptoms of anxiety or depression) is 73.	They live in an area with a level of deprivation index of 79.	The pain intensity and the level of incapability are 2 and 30, respectively.	50	50	50	50	A 61-year-old man comes to your office for an initial specialty care visit.	The diagnosis is wrist osteoarthritis arthritis with radiographic severity of SLAC stage 3.	The level of distress (symptoms of anxiety or depression) is 52.	They live in an area with a level of deprivation index of 79.
45	A 83-year-old man comes to your office for an initial specialty care visit.	The diagnosis is wrist osteoarthritis arthritis with radiographic severity of SLAC stage 4.	The level of distress (symptoms of anxiety or depression) is 34.	They live in an area with a level of deprivation index of 25.	The pain intensity and the level of incapability are 9 and 71, respectively.	82	95	72	90	A 61-year-old man comes to your office for an initial specialty care visit.	The diagnosis is TMC osteoarthritis with radiographic severity of Sodha grade 2.	The level of distress (symptoms of anxiety or depression) is 34.	They live in an area with a level of deprivation index of 25.	The pain intensity and the level of incapability are 9 and 71, respectively.	74	70	87	64
46	A 83-year-old man comes to your office for an initial specialty care visit.	The diagnosis is TMC osteoarthritis with radiographic severity of Sodha grade 1.	The level of distress (symptoms of anxiety or depression) is 52.	They live in an area with a level of deprivation index of 25.	The pain intensity and the level of incapability are 2 and 30, respectively.	50	50	13	50	A 61-year-old woman comes to your office for an initial specialty care visit.	The diagnosis is elbow osteoarthritis arthritis with radiographic severity of B-M grade 2 (slight joint-space narrowing with slight osteophyte formation).	The level of distress (symptoms of anxiety or depression) is 34.	They live in an area with a level of deprivation index of 79.	The pain intensity and the level of incapability are 9 and 71, respectively.	50	50	12	50	A 83-year-old man comes to your office for an initial specialty care visit.	The diagnosis is TMC osteoarthritis with radiographic severity of Sodha grade 2.	The level of distress (symptoms of anxiety or depression) is 52.	They live in an area with a level of deprivation index of 79.	The pain intensity and the level of incapability are 5 and 49, respectively.	50	50	12	50	A 83-year-old man comes to your office for an initial specialty care visit.	The diagnosis is elbow osteoarthritis arthritis with radiographic severity of B-M grade 2 (slight joint-space narrowing with slight osteophyte formation).	The level of distress (symptoms of anxiety or depression) is 73.	They live in an area with a level of deprivation index of 54.	The pain intensity and the level of incapability are 5 and 49, respectively.	50	70	17	67	A 83-year-old woman comes to your office for an initial specialty care visit.	The diagnosis is wrist osteoarthritis arthritis with radiographic severity of SLAC stage 3.	The level of distress (symptoms of anxiety or depression) is 34.	They live in an area with a level of deprivation index of 54.	The pain intensity and the level of incapability are 2 and 30, respectively.	50	50	85	50	A 61-year-old woman comes to your office for an initial specialty care visit.	The diagnosis is TMC osteoarthritis with radiographic severity of Sodha grade 2.	The level of distress (symptoms of anxiety or depression) is 52.	They live in an area with a level of deprivation index of 25.
47	A 61-year-old man comes to your office for an initial specialty care visit.	The diagnosis is elbow osteoarthritis arthritis with radiographic severity of B-M grade 4 (severe joint-space narrowing with severe osteophyte formation).	The level of distress (symptoms of anxiety or depression) is 73.	They live in an area with a level of deprivation index of 25.	The pain intensity and the level of incapability are 9 and 71, respectively.	74	67	51	91	A 83-year-old man comes to your office for an initial specialty care visit.	The diagnosis is elbow osteoarthritis arthritis with radiographic severity of B-M grade 4 (severe joint-space narrowing with severe osteophyte formation).	The level of distress (symptoms of anxiety or depression) is 73.	They live in an area with a level of deprivation index of 54.	The pain intensity and the level of incapability are 9 and 71, respectively.	71	82	66	77	A 45-year-old man comes to your office for an initial specialty care visit.	The diagnosis is elbow osteoarthritis arthritis with radiographic severity of B-M grade 3 (moderate joint-space narrowing with moderate osteophyte formation).	The level of distress (symptoms of anxiety or depression) is 73.	They live in an area with a level of deprivation index of 25.	The pain intensity and the level of incapability are 9 and 71, respectively.	68	63	64	73	A 83-year-old man comes to your office for an initial specialty care visit.	The diagnosis is elbow osteoarthritis arthritis with radiographic severity of B-M grade 2 (slight joint-space narrowing with slight osteophyte formation).	The level of distress (symptoms of anxiety or depression) is 73.	They live in an area with a level of deprivation index of 54.	The pain intensity and the level of incapability are 9 and 71, respectively.	76	84	48	80	A 83-year-old man comes to your office for an initial specialty care visit.	The diagnosis is TMC osteoarthritis with radiographic severity of Sodha grade 3.	The level of distress (symptoms of anxiety or depression) is 34.	They live in an area with a level of deprivation index of 54.	The pain intensity and the level of incapability are 9 and 71, respectively.	63	66	50	63	A 45-year-old woman comes to your office for an initial specialty care visit.	The diagnosis is TMC osteoarthritis with radiographic severity of Sodha grade 1.	The level of distress (symptoms of anxiety or depression) is 52.	They live in an area with a level of deprivation index of 79.
48	A 45-year-old woman comes to your office for an initial specialty care visit.	The diagnosis is elbow osteoarthritis arthritis with radiographic severity of B-M grade 4 (severe joint-space narrowing with severe osteophyte formation).	The level of distress (symptoms of anxiety or depression) is 52.	They live in an area with a level of deprivation index of 54.	The pain intensity and the level of incapability are 9 and 71, respectively.	70	69	32	70	A 61-year-old woman comes to your office for an initial specialty care visit.	The diagnosis is elbow osteoarthritis arthritis with radiographic severity of B-M grade 2 (slight joint-space narrowing with slight osteophyte formation).	The level of distress (symptoms of anxiety or depression) is 73.	They live in an area with a level of deprivation index of 25.	The pain intensity and the level of incapability are 5 and 49, respectively.	56	57	54	41	A 83-year-old woman comes to your office for an initial specialty care visit.	The diagnosis is wrist osteoarthritis arthritis with radiographic severity of SLAC stage 2.	The level of distress (symptoms of anxiety or depression) is 34.	They live in an area with a level of deprivation index of 79.	The pain intensity and the level of incapability are 2 and 30, respectively.	36	44	56	42	A 45-year-old man comes to your office for an initial specialty care visit.	The diagnosis is wrist osteoarthritis arthritis with radiographic severity of SLAC stage 2.	The level of distress (symptoms of anxiety or depression) is 52.	They live in an area with a level of deprivation index of 25.	The pain intensity and the level of incapability are 9 and 71, respectively.	46	54	56	46	A 45-year-old man comes to your office for an initial specialty care visit.	The diagnosis is TMC osteoarthritis with radiographic severity of Sodha grade 2.	The level of distress (symptoms of anxiety or depression) is 73.	They live in an area with a level of deprivation index of 54.	The pain intensity and the level of incapability are 5 and 49, respectively.	56	59	36	57	A 61-year-old man comes to your office for an initial specialty care visit.	The diagnosis is TMC osteoarthritis with radiographic severity of Sodha grade 1.	The level of distress (symptoms of anxiety or depression) is 34.	They live in an area with a level of deprivation index of 79.
49	A 83-year-old man comes to your office for an initial specialty care visit.	The diagnosis is elbow osteoarthritis arthritis with radiographic severity of B-M grade 3 (moderate joint-space narrowing with moderate osteophyte formation).	The level of distress (symptoms of anxiety or depression) is 52.	They live in an area with a level of deprivation index of 79.	The pain intensity and the level of incapability are 2 and 30, respectively.	50	29	35	32
50	A 45-year-old man comes to your office for an initial specialty care visit.	The diagnosis is TMC osteoarthritis with radiographic severity of Sodha grade 3.	The level of distress (symptoms of anxiety or depression) is 34.	They live in an area with a level of deprivation index of 25.	The pain intensity and the level of incapability are 5 and 49, respectively.	50	50	50	50	A 45-year-old woman comes to your office for an initial specialty care visit.	The diagnosis is wrist osteoarthritis arthritis with radiographic severity of SLAC stage 4.	The level of distress (symptoms of anxiety or depression) is 52.	They live in an area with a level of deprivation index of 54.	The pain intensity and the level of incapability are 2 and 30, respectively.	54	47	44	55	A 61-year-old man comes to your office for an initial specialty care visit.	The diagnosis is wrist osteoarthritis arthritis with radiographic severity of SLAC stage 2.	The level of distress (symptoms of anxiety or depression) is 73.	They live in an area with a level of deprivation index of 25.	The pain intensity and the level of incapability are 2 and 30, respectively.	60	62	64	67	A 61-year-old man comes to your office for an initial specialty care visit.	The diagnosis is TMC osteoarthritis with radiographic severity of Sodha grade 3.	The level of distress (symptoms of anxiety or depression) is 52.	They live in an area with a level of deprivation index of 54.	The pain intensity and the level of incapability are 2 and 30, respectively.	63	71	28	57	A 83-year-old man comes to your office for an initial specialty care visit.	The diagnosis is TMC osteoarthritis with radiographic severity of Sodha grade 3.	The level of distress (symptoms of anxiety or depression) is 34.	They live in an area with a level of deprivation index of 25.	The pain intensity and the level of incapability are 5 and 49, respectively.	44	56	60	54	A 61-year-old woman comes to your office for an initial specialty care visit.	The diagnosis is wrist osteoarthritis arthritis with radiographic severity of SLAC stage 4.	The level of distress (symptoms of anxiety or depression) is 34.	They live in an area with a level of deprivation index of 54.
51	A 83-year-old man comes to your office for an initial specialty care visit.	The diagnosis is TMC osteoarthritis with radiographic severity of Sodha grade 1.	The level of distress (symptoms of anxiety or depression) is 34.	They live in an area with a level of deprivation index of 79.	The pain intensity and the level of incapability are 2 and 30, respectively.	30	44	40	64	A 83-year-old woman comes to your office for an initial specialty care visit.	The diagnosis is TMC osteoarthritis with radiographic severity of Sodha grade 2.	The level of distress (symptoms of anxiety or depression) is 73.	They live in an area with a level of deprivation index of 79.	The pain intensity and the level of incapability are 9 and 71, respectively.	75	75	21	69	A 61-year-old woman comes to your office for an initial specialty care visit.	The diagnosis is TMC osteoarthritis with radiographic severity of Sodha grade 3.	The level of distress (symptoms of anxiety or depression) is 73.	They live in an area with a level of deprivation index of 54.	The pain intensity and the level of incapability are 5 and 49, respectively.	63	59	41	54	A 45-year-old woman comes to your office for an initial specialty care visit.	The diagnosis is TMC osteoarthritis with radiographic severity of Sodha grade 3.	The level of distress (symptoms of anxiety or depression) is 52.	They live in an area with a level of deprivation index of 54.	The pain intensity and the level of incapability are 5 and 49, respectively.	39	35	66	35	A 45-year-old man comes to your office for an initial specialty care visit.	The diagnosis is wrist osteoarthritis arthritis with radiographic severity of SLAC stage 3.	The level of distress (symptoms of anxiety or depression) is 73.	They live in an area with a level of deprivation index of 79.	The pain intensity and the level of incapability are 2 and 30, respectively.	68	68	28	70	A 83-year-old man comes to your office for an initial specialty care visit.	The diagnosis is wrist osteoarthritis arthritis with radiographic severity of SLAC stage 3.	The level of distress (symptoms of anxiety or depression) is 73.	They live in an area with a level of deprivation index of 79.
52	A 83-year-old woman comes to your office for an initial specialty care visit.	The diagnosis is elbow osteoarthritis arthritis with radiographic severity of B-M grade 2 (slight joint-space narrowing with slight osteophyte formation).	The level of distress (symptoms of anxiety or depression) is 34.	They live in an area with a level of deprivation index of 25.	The pain intensity and the level of incapability are 2 and 30, respectively.	31	30	20	30	A 45-year-old man comes to your office for an initial specialty care visit.	The diagnosis is elbow osteoarthritis arthritis with radiographic severity of B-M grade 3 (moderate joint-space narrowing with moderate osteophyte formation).	The level of distress (symptoms of anxiety or depression) is 34.	They live in an area with a level of deprivation index of 25.	The pain intensity and the level of incapability are 5 and 49, respectively.	31	30	40	30	A 45-year-old man comes to your office for an initial specialty care visit.	The diagnosis is elbow osteoarthritis arthritis with radiographic severity of B-M grade 3 (moderate joint-space narrowing with moderate osteophyte formation).	The level of distress (symptoms of anxiety or depression) is 52.	They live in an area with a level of deprivation index of 79.	The pain intensity and the level of incapability are 9 and 71, respectively.	90	90	80	92	A 83-year-old woman comes to your office for an initial specialty care visit.	The diagnosis is TMC osteoarthritis with radiographic severity of Sodha grade 3.	The level of distress (symptoms of anxiety or depression) is 73.	They live in an area with a level of deprivation index of 25.	The pain intensity and the level of incapability are 2 and 30, respectively.	81	80	25	100	A 61-year-old woman comes to your office for an initial specialty care visit.	The diagnosis is wrist osteoarthritis arthritis with radiographic severity of SLAC stage 2.	The level of distress (symptoms of anxiety or depression) is 73.	They live in an area with a level of deprivation index of 25.	The pain intensity and the level of incapability are 5 and 49, respectively.	80	80	36	99	A 61-year-old man comes to your office for an initial specialty care visit.	The diagnosis is elbow osteoarthritis arthritis with radiographic severity of B-M grade 3 (moderate joint-space narrowing with moderate osteophyte formation).	The level of distress (symptoms of anxiety or depression) is 34.	They live in an area with a level of deprivation index of 25.
53	A 45-year-old man comes to your office for an initial specialty care visit.	The diagnosis is TMC osteoarthritis with radiographic severity of Sodha grade 3.	The level of distress (symptoms of anxiety or depression) is 52.	They live in an area with a level of deprivation index of 54.	The pain intensity and the level of incapability are 9 and 71, respectively.	80	21	80	15	A 61-year-old man comes to your office for an initial specialty care visit.	The diagnosis is elbow osteoarthritis arthritis with radiographic severity of B-M grade 4 (severe joint-space narrowing with severe osteophyte formation).	The level of distress (symptoms of anxiety or depression) is 34.	They live in an area with a level of deprivation index of 54.	The pain intensity and the level of incapability are 9 and 71, respectively.	33	28	85	25	A 83-year-old woman comes to your office for an initial specialty care visit.	The diagnosis is elbow osteoarthritis arthritis with radiographic severity of B-M grade 3 (moderate joint-space narrowing with moderate osteophyte formation).	The level of distress (symptoms of anxiety or depression) is 34.	They live in an area with a level of deprivation index of 54.	The pain intensity and the level of incapability are 2 and 30, respectively.	26	26	65	36	A 83-year-old man comes to your office for an initial specialty care visit.	The diagnosis is elbow osteoarthritis arthritis with radiographic severity of B-M grade 2 (slight joint-space narrowing with slight osteophyte formation).	The level of distress (symptoms of anxiety or depression) is 34.	They live in an area with a level of deprivation index of 79.	The pain intensity and the level of incapability are 5 and 49, respectively.	68	36	41	70	A 83-year-old man comes to your office for an initial specialty care visit.	The diagnosis is wrist osteoarthritis arthritis with radiographic severity of SLAC stage 4.	The level of distress (symptoms of anxiety or depression) is 34.	They live in an area with a level of deprivation index of 54.	The pain intensity and the level of incapability are 9 and 71, respectively.	27	21	71	13	A 83-year-old woman comes to your office for an initial specialty care visit.	The diagnosis is TMC osteoarthritis with radiographic severity of Sodha grade 3.	The level of distress (symptoms of anxiety or depression) is 52.	They live in an area with a level of deprivation index of 79.
54	A 45-year-old man comes to your office for an initial specialty care visit.	The diagnosis is elbow osteoarthritis arthritis with radiographic severity of B-M grade 3 (moderate joint-space narrowing with moderate osteophyte formation).	The level of distress (symptoms of anxiety or depression) is 52.	They live in an area with a level of deprivation index of 25.	The pain intensity and the level of incapability are 2 and 30, respectively.	32	63	20	50	A 45-year-old man comes to your office for an initial specialty care visit.	The diagnosis is elbow osteoarthritis arthritis with radiographic severity of B-M grade 3 (moderate joint-space narrowing with moderate osteophyte formation).	The level of distress (symptoms of anxiety or depression) is 73.	They live in an area with a level of deprivation index of 25.	The pain intensity and the level of incapability are 9 and 71, respectively.	41	50	39	50	A 45-year-old man comes to your office for an initial specialty care visit.	The diagnosis is elbow osteoarthritis arthritis with radiographic severity of B-M grade 2 (slight joint-space narrowing with slight osteophyte formation).	The level of distress (symptoms of anxiety or depression) is 52.	They live in an area with a level of deprivation index of 54.	The pain intensity and the level of incapability are 5 and 49, respectively.	42	55	38	50	A 83-year-old man comes to your office for an initial specialty care visit.	The diagnosis is elbow osteoarthritis arthritis with radiographic severity of B-M grade 4 (severe joint-space narrowing with severe osteophyte formation).	The level of distress (symptoms of anxiety or depression) is 34.	They live in an area with a level of deprivation index of 79.	The pain intensity and the level of incapability are 9 and 71, respectively.	57	37	50	50	A 83-year-old woman comes to your office for an initial specialty care visit.	The diagnosis is TMC osteoarthritis with radiographic severity of Sodha grade 2.	The level of distress (symptoms of anxiety or depression) is 73.	They live in an area with a level of deprivation index of 25.	The pain intensity and the level of incapability are 5 and 49, respectively.	42	45	42	50	A 45-year-old woman comes to your office for an initial specialty care visit.	The diagnosis is elbow osteoarthritis arthritis with radiographic severity of B-M grade 2 (slight joint-space narrowing with slight osteophyte formation).	The level of distress (symptoms of anxiety or depression) is 34.	They live in an area with a level of deprivation index of 25.
55	A 45-year-old woman comes to your office for an initial specialty care visit.	The diagnosis is TMC osteoarthritis with radiographic severity of Sodha grade 2.	The level of distress (symptoms of anxiety or depression) is 34.	They live in an area with a level of deprivation index of 25.	The pain intensity and the level of incapability are 9 and 71, respectively.	50	50	51	50	A 45-year-old woman comes to your office for an initial specialty care visit.	The diagnosis is TMC osteoarthritis with radiographic severity of Sodha grade 3.	The level of distress (symptoms of anxiety or depression) is 73.	They live in an area with a level of deprivation index of 25.	The pain intensity and the level of incapability are 9 and 71, respectively.	51	50	50	50	A 83-year-old man comes to your office for an initial specialty care visit.	The diagnosis is elbow osteoarthritis arthritis with radiographic severity of B-M grade 4 (severe joint-space narrowing with severe osteophyte formation).	The level of distress (symptoms of anxiety or depression) is 73.	They live in an area with a level of deprivation index of 25.	The pain intensity and the level of incapability are 2 and 30, respectively.	50	49	50	50	A 61-year-old woman comes to your office for an initial specialty care visit.	The diagnosis is elbow osteoarthritis arthritis with radiographic severity of B-M grade 2 (slight joint-space narrowing with slight osteophyte formation).	The level of distress (symptoms of anxiety or depression) is 52.	They live in an area with a level of deprivation index of 25.	The pain intensity and the level of incapability are 9 and 71, respectively.	50	71	50	49	A 83-year-old man comes to your office for an initial specialty care visit.	The diagnosis is wrist osteoarthritis arthritis with radiographic severity of SLAC stage 3.	The level of distress (symptoms of anxiety or depression) is 73.	They live in an area with a level of deprivation index of 25.	The pain intensity and the level of incapability are 5 and 49, respectively.	50	51	51	50	A 83-year-old woman comes to your office for an initial specialty care visit.	The diagnosis is TMC osteoarthritis with radiographic severity of Sodha grade 2.	The level of distress (symptoms of anxiety or depression) is 52.	They live in an area with a level of deprivation index of 25.
56	A 83-year-old woman comes to your office for an initial specialty care visit.	The diagnosis is TMC osteoarthritis with radiographic severity of Sodha grade 2.	The level of distress (symptoms of anxiety or depression) is 52.	They live in an area with a level of deprivation index of 25.	The pain intensity and the level of incapability are 2 and 30, respectively.	0	0	51	0	A 45-year-old woman comes to your office for an initial specialty care visit.	The diagnosis is wrist osteoarthritis arthritis with radiographic severity of SLAC stage 4.	The level of distress (symptoms of anxiety or depression) is 52.	They live in an area with a level of deprivation index of 79.	The pain intensity and the level of incapability are 5 and 49, respectively.	56	73	34	69	A 61-year-old woman comes to your office for an initial specialty care visit.	The diagnosis is wrist osteoarthritis arthritis with radiographic severity of SLAC stage 2.	The level of distress (symptoms of anxiety or depression) is 73.	They live in an area with a level of deprivation index of 25.	The pain intensity and the level of incapability are 9 and 71, respectively.	61	66	37	69	A 45-year-old woman comes to your office for an initial specialty care visit.	The diagnosis is TMC osteoarthritis with radiographic severity of Sodha grade 3.	The level of distress (symptoms of anxiety or depression) is 73.	They live in an area with a level of deprivation index of 54.	The pain intensity and the level of incapability are 2 and 30, respectively.	64	68	35	70	A 61-year-old man comes to your office for an initial specialty care visit.	The diagnosis is elbow osteoarthritis arthritis with radiographic severity of B-M grade 2 (slight joint-space narrowing with slight osteophyte formation).	The level of distress (symptoms of anxiety or depression) is 34.	They live in an area with a level of deprivation index of 79.	The pain intensity and the level of incapability are 5 and 49, respectively.	63	59	38	64	A 61-year-old man comes to your office for an initial specialty care visit.	The diagnosis is TMC osteoarthritis with radiographic severity of Sodha grade 3.	The level of distress (symptoms of anxiety or depression) is 34.	They live in an area with a level of deprivation index of 79.
57	A 61-year-old man comes to your office for an initial specialty care visit.	The diagnosis is elbow osteoarthritis arthritis with radiographic severity of B-M grade 4 (severe joint-space narrowing with severe osteophyte formation).	The level of distress (symptoms of anxiety or depression) is 73.	They live in an area with a level of deprivation index of 54.	The pain intensity and the level of incapability are 5 and 49, respectively.	73	68	70	80	A 45-year-old woman comes to your office for an initial specialty care visit.	The diagnosis is elbow osteoarthritis arthritis with radiographic severity of B-M grade 3 (moderate joint-space narrowing with moderate osteophyte formation).	The level of distress (symptoms of anxiety or depression) is 52.	They live in an area with a level of deprivation index of 79.	The pain intensity and the level of incapability are 9 and 71, respectively.	74	26	66	41	A 61-year-old woman comes to your office for an initial specialty care visit.	The diagnosis is wrist osteoarthritis arthritis with radiographic severity of SLAC stage 3.	The level of distress (symptoms of anxiety or depression) is 34.	They live in an area with a level of deprivation index of 79.	The pain intensity and the level of incapability are 9 and 71, respectively.	78	32	67	44	A 83-year-old man comes to your office for an initial specialty care visit.	The diagnosis is elbow osteoarthritis arthritis with radiographic severity of B-M grade 2 (slight joint-space narrowing with slight osteophyte formation).	The level of distress (symptoms of anxiety or depression) is 52.	They live in an area with a level of deprivation index of 25.	The pain intensity and the level of incapability are 2 and 30, respectively.	20	12	0	32	A 45-year-old man comes to your office for an initial specialty care visit.	The diagnosis is elbow osteoarthritis arthritis with radiographic severity of B-M grade 2 (slight joint-space narrowing with slight osteophyte formation).	The level of distress (symptoms of anxiety or depression) is 52.	They live in an area with a level of deprivation index of 54.	The pain intensity and the level of incapability are 5 and 49, respectively.	49	28	41	35	A 61-year-old man comes to your office for an initial specialty care visit.	The diagnosis is TMC osteoarthritis with radiographic severity of Sodha grade 2.	The level of distress (symptoms of anxiety or depression) is 73.	They live in an area with a level of deprivation index of 79.
58	A 83-year-old man comes to your office for an initial specialty care visit.	The diagnosis is TMC osteoarthritis with radiographic severity of Sodha grade 2.	The level of distress (symptoms of anxiety or depression) is 52.	They live in an area with a level of deprivation index of 54.	The pain intensity and the level of incapability are 9 and 71, respectively.	65	72	39	41	A 61-year-old woman comes to your office for an initial specialty care visit.	The diagnosis is wrist osteoarthritis arthritis with radiographic severity of SLAC stage 3.	The level of distress (symptoms of anxiety or depression) is 73.	They live in an area with a level of deprivation index of 54.	The pain intensity and the level of incapability are 9 and 71, respectively.	68	71	46	38	A 45-year-old woman comes to your office for an initial specialty care visit.	The diagnosis is wrist osteoarthritis arthritis with radiographic severity of SLAC stage 3.	The level of distress (symptoms of anxiety or depression) is 73.	They live in an area with a level of deprivation index of 25.	The pain intensity and the level of incapability are 5 and 49, respectively.	51	50	40	34	A 45-year-old woman comes to your office for an initial specialty care visit.	The diagnosis is TMC osteoarthritis with radiographic severity of Sodha grade 3.	The level of distress (symptoms of anxiety or depression) is 52.	They live in an area with a level of deprivation index of 54.	The pain intensity and the level of incapability are 5 and 49, respectively.	35	34	73	29	A 83-year-old woman comes to your office for an initial specialty care visit.	The diagnosis is elbow osteoarthritis arthritis with radiographic severity of B-M grade 4 (severe joint-space narrowing with severe osteophyte formation).	The level of distress (symptoms of anxiety or depression) is 73.	They live in an area with a level of deprivation index of 25.	The pain intensity and the level of incapability are 2 and 30, respectively.	24	20	79	28	A 83-year-old woman comes to your office for an initial specialty care visit.	The diagnosis is elbow osteoarthritis arthritis with radiographic severity of B-M grade 4 (severe joint-space narrowing with severe osteophyte formation).	The level of distress (symptoms of anxiety or depression) is 52.	They live in an area with a level of deprivation index of 79.
59	A 45-year-old man comes to your office for an initial specialty care visit.	The diagnosis is elbow osteoarthritis arthritis with radiographic severity of B-M grade 2 (slight joint-space narrowing with slight osteophyte formation).	The level of distress (symptoms of anxiety or depression) is 52.	They live in an area with a level of deprivation index of 25.	The pain intensity and the level of incapability are 2 and 30, respectively.	19	64	32	64
60	A 45-year-old woman comes to your office for an initial specialty care visit.	The diagnosis is TMC osteoarthritis with radiographic severity of Sodha grade 3.	The level of distress (symptoms of anxiety or depression) is 34.	They live in an area with a level of deprivation index of 54.	The pain intensity and the level of incapability are 5 and 49, respectively.	60	63	26	51	A 61-year-old woman comes to your office for an initial specialty care visit.	The diagnosis is wrist osteoarthritis arthritis with radiographic severity of SLAC stage 3.	The level of distress (symptoms of anxiety or depression) is 34.	They live in an area with a level of deprivation index of 79.	The pain intensity and the level of incapability are 9 and 71, respectively.	66	71	8	51	A 83-year-old woman comes to your office for an initial specialty care visit.	The diagnosis is TMC osteoarthritis with radiographic severity of Sodha grade 2.	The level of distress (symptoms of anxiety or depression) is 73.	They live in an area with a level of deprivation index of 25.	The pain intensity and the level of incapability are 9 and 71, respectively.	62	99	0	79	A 83-year-old man comes to your office for an initial specialty care visit.	The diagnosis is wrist osteoarthritis arthritis with radiographic severity of SLAC stage 4.	The level of distress (symptoms of anxiety or depression) is 73.	They live in an area with a level of deprivation index of 79.	The pain intensity and the level of incapability are 5 and 49, respectively.	67	70	49	64	A 45-year-old woman comes to your office for an initial specialty care visit.	The diagnosis is elbow osteoarthritis arthritis with radiographic severity of B-M grade 2 (slight joint-space narrowing with slight osteophyte formation).	The level of distress (symptoms of anxiety or depression) is 52.	They live in an area with a level of deprivation index of 79.	The pain intensity and the level of incapability are 5 and 49, respectively.	54	57	0	70	A 61-year-old woman comes to your office for an initial specialty care visit.	The diagnosis is TMC osteoarthritis with radiographic severity of Sodha grade 3.	The level of distress (symptoms of anxiety or depression) is 73.	They live in an area with a level of deprivation index of 79.
61	A 61-year-old man comes to your office for an initial specialty care visit.	The diagnosis is wrist osteoarthritis arthritis with radiographic severity of SLAC stage 2.	The level of distress (symptoms of anxiety or depression) is 73.	They live in an area with a level of deprivation index of 54.	The pain intensity and the level of incapability are 9 and 71, respectively.	20	22	20	50	A 61-year-old man comes to your office for an initial specialty care visit.	The diagnosis is TMC osteoarthritis with radiographic severity of Sodha grade 2.	The level of distress (symptoms of anxiety or depression) is 52.	They live in an area with a level of deprivation index of 54.	The pain intensity and the level of incapability are 9 and 71, respectively.	10	10	20	12	A 45-year-old man comes to your office for an initial specialty care visit.	The diagnosis is elbow osteoarthritis arthritis with radiographic severity of B-M grade 3 (moderate joint-space narrowing with moderate osteophyte formation).	The level of distress (symptoms of anxiety or depression) is 34.	They live in an area with a level of deprivation index of 79.	The pain intensity and the level of incapability are 5 and 49, respectively.	20	12	50	8	A 45-year-old man comes to your office for an initial specialty care visit.	The diagnosis is wrist osteoarthritis arthritis with radiographic severity of SLAC stage 3.	The level of distress (symptoms of anxiety or depression) is 34.	They live in an area with a level of deprivation index of 79.	The pain intensity and the level of incapability are 9 and 71, respectively.	50	11	70	12	A 83-year-old woman comes to your office for an initial specialty care visit.	The diagnosis is elbow osteoarthritis arthritis with radiographic severity of B-M grade 4 (severe joint-space narrowing with severe osteophyte formation).	The level of distress (symptoms of anxiety or depression) is 73.	They live in an area with a level of deprivation index of 54.	The pain intensity and the level of incapability are 9 and 71, respectively.	64	57	59	60	A 45-year-old woman comes to your office for an initial specialty care visit.	The diagnosis is wrist osteoarthritis arthritis with radiographic severity of SLAC stage 4.	The level of distress (symptoms of anxiety or depression) is 73.	They live in an area with a level of deprivation index of 54.
62	A 83-year-old woman comes to your office for an initial specialty care visit.	The diagnosis is wrist osteoarthritis arthritis with radiographic severity of SLAC stage 4.	The level of distress (symptoms of anxiety or depression) is 73.	They live in an area with a level of deprivation index of 25.	The pain intensity and the level of incapability are 5 and 49, respectively.	50	15	9	75	A 61-year-old man comes to your office for an initial specialty care visit.	The diagnosis is TMC osteoarthritis with radiographic severity of Sodha grade 3.	The level of distress (symptoms of anxiety or depression) is 34.	They live in an area with a level of deprivation index of 79.	The pain intensity and the level of incapability are 2 and 30, respectively.	9	5	52	6	A 83-year-old woman comes to your office for an initial specialty care visit.	The diagnosis is TMC osteoarthritis with radiographic severity of Sodha grade 1.	The level of distress (symptoms of anxiety or depression) is 34.	They live in an area with a level of deprivation index of 25.	The pain intensity and the level of incapability are 2 and 30, respectively.	11	6	0	78	A 61-year-old man comes to your office for an initial specialty care visit.	The diagnosis is TMC osteoarthritis with radiographic severity of Sodha grade 3.	The level of distress (symptoms of anxiety or depression) is 52.	They live in an area with a level of deprivation index of 79.	The pain intensity and the level of incapability are 9 and 71, respectively.	79	81	81	85	A 83-year-old man comes to your office for an initial specialty care visit.	The diagnosis is elbow osteoarthritis arthritis with radiographic severity of B-M grade 2 (slight joint-space narrowing with slight osteophyte formation).	The level of distress (symptoms of anxiety or depression) is 34.	They live in an area with a level of deprivation index of 25.	The pain intensity and the level of incapability are 5 and 49, respectively.	21	21	17	14	A 45-year-old man comes to your office for an initial specialty care visit.	The diagnosis is elbow osteoarthritis arthritis with radiographic severity of B-M grade 3 (moderate joint-space narrowing with moderate osteophyte formation).	The level of distress (symptoms of anxiety or depression) is 73.	They live in an area with a level of deprivation index of 25.
63	A 45-year-old woman comes to your office for an initial specialty care visit.	The diagnosis is wrist osteoarthritis arthritis with radiographic severity of SLAC stage 2.	The level of distress (symptoms of anxiety or depression) is 34.	They live in an area with a level of deprivation index of 79.	The pain intensity and the level of incapability are 5 and 49, respectively.	30	20	40	70	A 61-year-old woman comes to your office for an initial specialty care visit.	The diagnosis is elbow osteoarthritis arthritis with radiographic severity of B-M grade 4 (severe joint-space narrowing with severe osteophyte formation).	The level of distress (symptoms of anxiety or depression) is 52.	They live in an area with a level of deprivation index of 79.	The pain intensity and the level of incapability are 2 and 30, respectively.	10	10	10	80	A 83-year-old man comes to your office for an initial specialty care visit.	The diagnosis is elbow osteoarthritis arthritis with radiographic severity of B-M grade 2 (slight joint-space narrowing with slight osteophyte formation).	The level of distress (symptoms of anxiety or depression) is 34.	They live in an area with a level of deprivation index of 25.	The pain intensity and the level of incapability are 9 and 71, respectively.	30	5	5	80	A 83-year-old man comes to your office for an initial specialty care visit.	The diagnosis is elbow osteoarthritis arthritis with radiographic severity of B-M grade 4 (severe joint-space narrowing with severe osteophyte formation).	The level of distress (symptoms of anxiety or depression) is 34.	They live in an area with a level of deprivation index of 79.	The pain intensity and the level of incapability are 5 and 49, respectively.	30	29	32	70	A 61-year-old woman comes to your office for an initial specialty care visit.	The diagnosis is elbow osteoarthritis arthritis with radiographic severity of B-M grade 3 (moderate joint-space narrowing with moderate osteophyte formation).	The level of distress (symptoms of anxiety or depression) is 52.	They live in an area with a level of deprivation index of 54.	The pain intensity and the level of incapability are 5 and 49, respectively.	49	59	35	62	A 61-year-old woman comes to your office for an initial specialty care visit.	The diagnosis is wrist osteoarthritis arthritis with radiographic severity of SLAC stage 2.	The level of distress (symptoms of anxiety or depression) is 34.	They live in an area with a level of deprivation index of 25.
64	A 45-year-old woman comes to your office for an initial specialty care visit.	The diagnosis is wrist osteoarthritis arthritis with radiographic severity of SLAC stage 3.	The level of distress (symptoms of anxiety or depression) is 73.	They live in an area with a level of deprivation index of 25.	The pain intensity and the level of incapability are 2 and 30, respectively.	55	50	50	50	A 83-year-old woman comes to your office for an initial specialty care visit.	The diagnosis is wrist osteoarthritis arthritis with radiographic severity of SLAC stage 2.	The level of distress (symptoms of anxiety or depression) is 52.	They live in an area with a level of deprivation index of 79.	The pain intensity and the level of incapability are 5 and 49, respectively.	64	63	40	62	A 61-year-old man comes to your office for an initial specialty care visit.	The diagnosis is elbow osteoarthritis arthritis with radiographic severity of B-M grade 3 (moderate joint-space narrowing with moderate osteophyte formation).	The level of distress (symptoms of anxiety or depression) is 52.	They live in an area with a level of deprivation index of 54.	The pain intensity and the level of incapability are 5 and 49, respectively.	50	50	50	50	A 61-year-old woman comes to your office for an initial specialty care visit.	The diagnosis is TMC osteoarthritis with radiographic severity of Sodha grade 2.	The level of distress (symptoms of anxiety or depression) is 73.	They live in an area with a level of deprivation index of 54.	The pain intensity and the level of incapability are 9 and 71, respectively.	58	55	44	59	A 61-year-old man comes to your office for an initial specialty care visit.	The diagnosis is wrist osteoarthritis arthritis with radiographic severity of SLAC stage 2.	The level of distress (symptoms of anxiety or depression) is 73.	They live in an area with a level of deprivation index of 25.	The pain intensity and the level of incapability are 5 and 49, respectively.	50	50	50	50	A 61-year-old man comes to your office for an initial specialty care visit.	The diagnosis is wrist osteoarthritis arthritis with radiographic severity of SLAC stage 2.	The level of distress (symptoms of anxiety or depression) is 34.	They live in an area with a level of deprivation index of 54.
65	A 61-year-old man comes to your office for an initial specialty care visit.	The diagnosis is wrist osteoarthritis arthritis with radiographic severity of SLAC stage 4.	The level of distress (symptoms of anxiety or depression) is 52.	They live in an area with a level of deprivation index of 54.	The pain intensity and the level of incapability are 5 and 49, respectively.	57	82	30	85	A 45-year-old woman comes to your office for an initial specialty care visit.	The diagnosis is wrist osteoarthritis arthritis with radiographic severity of SLAC stage 4.	The level of distress (symptoms of anxiety or depression) is 73.	They live in an area with a level of deprivation index of 54.	The pain intensity and the level of incapability are 9 and 71, respectively.	92	95	45	72	A 83-year-old woman comes to your office for an initial specialty care visit.	The diagnosis is wrist osteoarthritis arthritis with radiographic severity of SLAC stage 2.	The level of distress (symptoms of anxiety or depression) is 73.	They live in an area with a level of deprivation index of 25.	The pain intensity and the level of incapability are 2 and 30, respectively.	44	70	18	43	A 61-year-old man comes to your office for an initial specialty care visit.	The diagnosis is TMC osteoarthritis with radiographic severity of Sodha grade 2.	The level of distress (symptoms of anxiety or depression) is 73.	They live in an area with a level of deprivation index of 25.	The pain intensity and the level of incapability are 2 and 30, respectively.	20	69	8	33	A 45-year-old man comes to your office for an initial specialty care visit.	The diagnosis is elbow osteoarthritis arthritis with radiographic severity of B-M grade 2 (slight joint-space narrowing with slight osteophyte formation).	The level of distress (symptoms of anxiety or depression) is 34.	They live in an area with a level of deprivation index of 25.	The pain intensity and the level of incapability are 2 and 30, respectively.	43	66	34	39	A 45-year-old man comes to your office for an initial specialty care visit.	The diagnosis is TMC osteoarthritis with radiographic severity of Sodha grade 3.	The level of distress (symptoms of anxiety or depression) is 52.	They live in an area with a level of deprivation index of 54.
66	A 61-year-old man comes to your office for an initial specialty care visit.	The diagnosis is TMC osteoarthritis with radiographic severity of Sodha grade 1.	The level of distress (symptoms of anxiety or depression) is 73.	They live in an area with a level of deprivation index of 54.	The pain intensity and the level of incapability are 2 and 30, respectively.	14	21	13	50	A 61-year-old man comes to your office for an initial specialty care visit.	The diagnosis is elbow osteoarthritis arthritis with radiographic severity of B-M grade 3 (moderate joint-space narrowing with moderate osteophyte formation).	The level of distress (symptoms of anxiety or depression) is 52.	They live in an area with a level of deprivation index of 54.	The pain intensity and the level of incapability are 5 and 49, respectively.	13	4	12	15	A 83-year-old woman comes to your office for an initial specialty care visit.	The diagnosis is elbow osteoarthritis arthritis with radiographic severity of B-M grade 3 (moderate joint-space narrowing with moderate osteophyte formation).	The level of distress (symptoms of anxiety or depression) is 73.	They live in an area with a level of deprivation index of 79.	The pain intensity and the level of incapability are 5 and 49, respectively.	34	50	22	71	A 61-year-old man comes to your office for an initial specialty care visit.	The diagnosis is elbow osteoarthritis arthritis with radiographic severity of B-M grade 3 (moderate joint-space narrowing with moderate osteophyte formation).	The level of distress (symptoms of anxiety or depression) is 34.	They live in an area with a level of deprivation index of 79.	The pain intensity and the level of incapability are 2 and 30, respectively.	31	40	25	59	A 45-year-old woman comes to your office for an initial specialty care visit.	The diagnosis is elbow osteoarthritis arthritis with radiographic severity of B-M grade 4 (severe joint-space narrowing with severe osteophyte formation).	The level of distress (symptoms of anxiety or depression) is 34.	They live in an area with a level of deprivation index of 25.	The pain intensity and the level of incapability are 5 and 49, respectively.	37	37	38	62	A 61-year-old woman comes to your office for an initial specialty care visit.	The diagnosis is wrist osteoarthritis arthritis with radiographic severity of SLAC stage 3.	The level of distress (symptoms of anxiety or depression) is 73.	They live in an area with a level of deprivation index of 25.
67	A 61-year-old woman comes to your office for an initial specialty care visit.	The diagnosis is TMC osteoarthritis with radiographic severity of Sodha grade 2.	The level of distress (symptoms of anxiety or depression) is 34.	They live in an area with a level of deprivation index of 54.	The pain intensity and the level of incapability are 2 and 30, respectively.	21	23	78	17	A 61-year-old man comes to your office for an initial specialty care visit.	The diagnosis is elbow osteoarthritis arthritis with radiographic severity of B-M grade 2 (slight joint-space narrowing with slight osteophyte formation).	The level of distress (symptoms of anxiety or depression) is 73.	They live in an area with a level of deprivation index of 79.	The pain intensity and the level of incapability are 2 and 30, respectively.	76	80	16	83	A 83-year-old man comes to your office for an initial specialty care visit.	The diagnosis is TMC osteoarthritis with radiographic severity of Sodha grade 2.	The level of distress (symptoms of anxiety or depression) is 52.	They live in an area with a level of deprivation index of 54.	The pain intensity and the level of incapability are 2 and 30, respectively.	17	15	88	8	A 61-year-old woman comes to your office for an initial specialty care visit.	The diagnosis is TMC osteoarthritis with radiographic severity of Sodha grade 1.	The level of distress (symptoms of anxiety or depression) is 73.	They live in an area with a level of deprivation index of 79.	The pain intensity and the level of incapability are 9 and 71, respectively.	82	84	32	88	A 45-year-old man comes to your office for an initial specialty care visit.	The diagnosis is TMC osteoarthritis with radiographic severity of Sodha grade 2.	The level of distress (symptoms of anxiety or depression) is 73.	They live in an area with a level of deprivation index of 25.	The pain intensity and the level of incapability are 9 and 71, respectively.	56	35	83	29	A 61-year-old man comes to your office for an initial specialty care visit.	The diagnosis is elbow osteoarthritis arthritis with radiographic severity of B-M grade 3 (moderate joint-space narrowing with moderate osteophyte formation).	The level of distress (symptoms of anxiety or depression) is 34.	They live in an area with a level of deprivation index of 25.
[truncated: 46 more columns]

## Sheet: Data preparatory stage
Do you collect PROMs routinely in your office?	What PROMs do you use in your clinical practice?	When do you usually look at PROMs when you see the patient? (you can select multiple choices)			Do you collect mental health measures routinely?	What mental health measures do you use in your clinical practice?	When do you usually look at mental health measures when you see the patient? (you can select multiple choices)			Does having PROMs and mental health measure scores available alter your practice?	How does having PROMs and mental health measures available alter your practice? (please explain)	Are there thresholds in PROM scores you use to decide on tests and treatments?	Please explain the thresholds in PROM scores you use to decide on tests and treatments.	Are there thresholds of mental health scores you use to decide on tests and treatments?	Please explain the thresholds of mental health scores you use to decide on tests and treatments.	When a patient has greater discomfort and incapability than you expect, how do you use that information?	Please explain if there any patient characteristics that make you pay more attention to PROM or mental health scores?	Above what score would you be concerned?	Why would that score concern you?	How would you act on the concerning score?	What barriers do you feel that might prevent specific possible actions?	Is there any other information you would like to know?	Are there any patient characteristics that would change your interpretation of the score?	Above what score would you be concerned?	Why would that score concern you?	How would you act on the concerning score?	What barriers do you feel that might prevent specific possible actions?	Is there any other information you would like to know?	Are there any patient characteristics that would change your interpretation of the score?	Now imagine that this patient had an injury rather than longstanding disease such as arthritis or tendinopathy. Are there any patient characteristics that would change your interpretation of the scores?	Above what score would you be concerned?	Why would that score concern you?	How would you act on the concerning score?	What barriers do you feel that might prevent specific possible actions?	Is there any other information you would like to know?	Are there any patient characteristics that would change your interpretation of the score?	Above what score would you be concerned?	Why would that score concern you?	How would you act on the concerning score?	What barriers do you feel that might prevent specific possible actions?	Is there any other information you would like to know?	Are there any patient characteristics that would change your interpretation of the score?	Now imagine that this patient had an injury rather than longstanding disease such as arthritis or tendinopathy. Are there any patient characteristics that would change your interpretation of the scores?
Response	Open-Ended Response	Before the visit	During the visit	After the visit	Response	Open-Ended Response	Before the visit	During the visit	After the visit	Response	Open-Ended Response	Response	Open-Ended Response	Response	Open-Ended Response	Open-Ended Response	Open-Ended Response	Open-Ended Response	Open-Ended Response	Open-Ended Response	Open-Ended Response	Open-Ended Response	Open-Ended Response	Open-Ended Response	Open-Ended Response	Open-Ended Response	Open-Ended Response	Open-Ended Response	Open-Ended Response	Open-Ended Response	Open-Ended Response	Open-Ended Response	Open-Ended Response	Open-Ended Response	Open-Ended Response	Open-Ended Response	Open-Ended Response	Open-Ended Response	Open-Ended Response	Open-Ended Response	Open-Ended Response	Open-Ended Response	Open-Ended Response	D
No					No					No		No		No		guide treatment	inability to do tasks	70	lack of aceptance of issues	guide expectations	lack of acceptance	number of surgeries	prior treatment	70	lack of acceotance	guide treatment	patients lack of aceptance of issues	prior treatment	depression	same	70	lack of acceptance	guidance	patient compliance	prior treatment	depression	10	trending to worst	guide patient	lack of acceptance of the pt	past treatment	depression vs GRIT	still the same
Yes	PROMIS, NRS, EQ-5D-5L, FAOS, WHOQOL-Bref, ODI 2.1b			After the visit	Yes	PROMIS anxiety			After the visit	No		No		No		we just tsarted with the proms and other tests..	we know how trauma can be of impact of a patient mental status	31	is above the median	be curous why!	none	mental status but also recent radiological examinations	yes	60	is one standard deviation too high	doing research/ questioning why!	none	everything	catastrofing thoughts	yes	60	one standard deviation above average..	asking the patient first, consider to refer to psychiologist	mental problems are not in general best in in surgeons office, but to talk about it is no problem.	all the patient wants to tell!	none	6	depends the type of patient. A score of 7 in a, before trauma, happy patient tells you a lot..	consider to refer to specialized collequa	none	all relevant information!	yes, the "type'of person..	see 36
Yes	Knee society score, Harris Hip Score		During the visit	After the visit	No					Yes	More precise understaning of patient characteristics	No		Yes	PHQ-9 score > 18	I discourage him or relatives to proceed with the operation	Anxiouw patients, depressed patients, patients with recent loss of a very close relative	70	Because this patient has more possibilities to develop chronic pain post op	Advise the patient to seek psycological assistance and re-evaluate in 6 months	Severity of arthritis and other social issues	Weather thos patient is on medication and if he is already seeing a specialist	no	60	Possible bad outcome	Follow-up mpre closely this patients	Social issues - Severity of his condition	Is he/she on any treatment for this condition?	No	No	70	Again more possiblities for complications and chronic pain	Possibly avoid the patient	Social issues	No	No	10	More likley to develop post-op pain and/or complications	Maybe avoid the to operate the patient	Social issues. Severity of his condition	No	No	Yes
No					No					No		No		No
Yes	trauma proms		During the visit		No					Yes	PROMS give a real estimate of the patient's happiness!!	No		No		LOOKING FOR A CAUSE OF POSSIBLE FAILURE	"silent" not ver talkative patient
No					No					Yes	yes - PROMs important	No		No		audit	none
Yes	ASES, DASH, VAS, Constant, and Penn Scores	Before the visit	During the visit	After the visit	No					Yes	better assessment of patients progress and over arching areas of success and for improvements	Yes	ASES or Constant has a 70 score for MCID	No		Look at their preoperative state and also the mental health or resilience scores	yes poor outcomes or decline in outcomes	52	because it is above the normal range	perhaps see if more therapy, mental health or pain management is needed	mental health or resilience issues, chronic pain, workman's comp	other risk factors	yes chronic pain, disability , other comorbidities	70	above the two standard deviations	try more hands on intervention for PT, pain management, mental health issues	insurance, social issues, chronic pain	other risk factors	yes other risk factors and comorbidities	yes type of injury and severity	70	above two standard deviations	refer for mental health	access due to insurance, social issues, acceptance	previous history and risk factors	yes previous history and risk factors	9	above the median range	consider further interventions for mental health	insurance access, social issues, patient acceptance	risk factors and comorbidities	risk factors and previous history	type of injury and severity
No					No					No		No		No		no action	none	65	roughly more than 2SD from the median	talk to the patient and obtain imaging as needed	time constraints in a busy clinic	complete (medical) history	past medical history, psychosocial issues	70	above 2SD	obtain a complete history and address the scores	time constraints	complete medical history	past medical history and psychosocial issues	medication use and psychosocial issues	70	above 2SD	obtain a complete medical history, adress the score with the patient	time constraints to go into details, might need a referral to busy psychosocial services	complete medical history	psychosocial issues	12	hard to say, non equal distribution	obtain a complete medical history and address the score	time constraints to go into details, busy psychosocial services	complete medical history	psychosocial history	psychosocial history
No					No					Yes	PROMs are what I think is one of the most important aspects of determining which treatments is best when deciding one vs another, or whether any surgical intervention is needed. P-hacking has long been a problem and can make a great paper, but have no impact on the success (and in instances can make patients worse). I dont collect mental health measures, but do take it into account when deciding …	Yes	Is it relevant? Is this something that provides clinical benefit?	No
Yes
No					No					Yes	The lack of PROMS and mental health measures is not good for our patients.	No		No		Counseling and setting expectations	I don't have access to them
No					No					Yes	these provide a broader picture of the whole patient perspective	No		No		speak about other (than orthopedic) factors related to discomfort and incapability	anxiety and depressive complaints	73	other interventions than surgical procedures maybe more effectieve.	discuss this with the patient.	patients may expect a "orthopedic" treatment	information about the psychosocial context	see answer 13
Yes	DASH, CSI, OSS	Before the visit			No					Yes	more insight on effect of treatment on patient and possibly more objective	No		No		it will make me more reluctant to start any treatment, until patient has expressed his feelings explicitly	if patient tells me he/she is un happy for whatever reason
No					No					No		No		No		-	-
No					No					No		No		No
Yes	PRWE, QDASH, MHQ	Before the visit			No					Yes	I know how the are before surgery and can measure results. The outliers are looked upon carefully, Counceling patients that at a certain of FU there complaints are normal. Sometimes when PROMs are out of the ordinary I start to think of Psycological reason of there complaints	No		No		I sentthese patients earlier to a revaludation physiscian	especially the catastropich thinkers	60	52 is already not ok.	try to seek treatment	the condition of the patient and if there is a lawsuit	if there is a conflict with a third party	catastrophic thinkers, lawsuit, chronic pain patients	60	see earlier	see earlier	see earlier	see earlier	see earlier	see earlier	60	I have no experience with mental scores	I have no experience with mental scores	I have no experience with mental scores	I have no experience with mental scores	I have no experience with mental scores	9	the median is 6	try to avoid surgery	I am not sure this patient will be cured	lawsuit, third party, unemployment, marriage, etc etc	see above, but also co-morbidities	see above
No					No					No		No		No		Examin the patient and if indicated perform additional tests to come to an advise or treatment option	non	60	It deviates to much from the ‘normal range’	Examin the patient listen to the complains ad on testes if indicated	I can not make the patient better than before	Yes how did the patient coope with the msk before?	yes the state of possible activity perviously	70	2sd from the mean	Interview and examination with additional tests if indicated	Pervious state of seveare inability	see 17	Scores before	Pre uillnes condition of the patient	70	2sd above mean	Not I do not treat mental health disorders	Meantal health interfearing the msk. State	Psychological support of the patient	No	12	To high	Refer to psychiatry	patient refusing	No	No	No
No					No					No		No		No		There is a high MH diagnosis is my patient population and low access to treatment. If thresgold were performed multiple patients would be screened out of needed treatment	I am inable to collect this information in my system
No					No					No		No		No		Discuss non-operative treatment	Multiple pain areas, painful muscle groups.	65	Above average	Look for other problems. Coping, etc	Patient assumptions on surgical cures	Psycho social, PMH, stressors	Not sure	65	Above expectations	Assess more	Patient "needs" surgery. Ie assumptions of surgical magic	Psycho-social-economic stressors	PE or radiographic	Radiology	65	Higher	Ask more mental health questions	Patient perceived stigmas	PMH, etc	PE, radiology	10	Seems high	Be careful	Patient hesitant	Stressors	PE, radiology	Life stressor events
No					No					No		No		No		It’s part of the consideration, how I speak to or offer care to that patient. I can’t qualify it with a score just something you learn as you learn to take care of people.	I do not use these scores	62	I tried to stay 2x median the median but you wouldn’t let me put it in. I Because the score that is an outlier	It’s really hard to say depends what the actual issues were at Hand maybe they’re nervous maybe they have an ongoing condition. Maybe someone died from surgery that they know it’s really depends on what’s bothering them. I would try to find out what’s bothering the patient	Sometimes we don’t take the time to find out what’s going on	I would try to find out the specifics about why the persons in this situation	It’s a more holistic gestalt like approach	70	Two standard deviations above	I will try to find out what was	Sometimes it enough time or people don’t want to talk	I try to clean as much information as I could, regarding their current status, health condition other motivators things that are bothering them	If I found something out that made the person clearly upset or something that was going on also, also there other health conditions that may change someone’s attitude that are unknown are	Their current socioeconomic status all the other stuff that goes into being a person	70	Because it’s two standard deviations above	I’ve taken the consideration what’s going on	Sometimes people run diagnosed her there’s not enough history Presented not everyone feels they want to talk about what’s going on in their life beyond their finger	Sure of the more records I have the better	Of course there are	12	Two sd	I would use it as part of my analysis to treat the patient and find out what’s up	Everyone is not forthcoming people often don’t want to share things when they’re coming in for their finger	Of course, I’d like to know what was going on in her life and how that may motivate them	Yes, there are	Sure depends what’s going on in their life
No					No					No		No		No
No					No					No		No		No
No					No					No		No		No		Noted.	I don't use them
No					No					No		No		No		Early pain management referral, more involvement of the PMD, longer time spent discussing pain and pain response, more motivational interviewing.	I haven’t found them to be useful for clinical practice. Useful for research purposes.
Yes
Yes	EQ5D-5L, OSS, HADS, SAPIS, Pain Likert, Expectation of Change +/- SPADI and WORC for research studies	Before the visit		After the visit	Yes	EQ5D, HADS, SPADIS			After the visit	No		No		No		To discuss chronic pain and sensitisation and potential for adverse outcomes with the patient	Use for research These inventories have not been validated as diagnostic or threshold benchmarking tools	70	as >2SD from the mean - as it is outside norm population range	As a discussion point with patient in selecting treatment options	Validation to outcomes	History and examination - ie clinical presentation	Characteristics of catastrophising Hypersensitivity / allodynia to light touch	70	+ 2SD from mean noting again the PROMs are not a diagnostic of decision tool	Engage in discussion / advice with patient	Clinical validation and benchmarking	History / exam and diagnosis validation	above and prior treatment - including analgesia / opioid use Smoking Patient expectations	Occupation Mechanism of injury - eg 3rd party Smoking and drug history	70	+2SD	engage in discussion with patient	Again tool validation	Diagnoses Treatment history and response Stability and treatment response of mental health conditions	Drug and alcohol history 3rd party status	12	~2SD above	Discuss with patient including unknown impact on treatment response	Lack of validation	Diagnoses Treatment history and response Stability and treatment response of mental health conditions	Drug and alcohol Smoking status	As above Acuity of injury and response to treatment so far 3rd party status
Yes	Dash	Before the visit			No					Yes	Provides information on the patient’s assessment of their condition	No		No		I ask for more information during the visit.	Sad patient or atypical pain.	55	Outliers	Additional information	Patient not comfortable providing additional information.	No	No	70	2 standard deviation	Additional information	None	No	No	Context of injury	60	Standard deviation	Obtain additional information	Patient not willing to disclose information	No	Yes, preexisting mental health issues	9	Pulling away from the mean	Additional questions	None	Other mental health issues	Nono	No
No	theapist collects them	Before the visit			No					No		No		No		I question my decision making but also provide support and therapy	none	50	affecting daily life	therapy	patient interaction	social capabilities	social ability
Yes	vas, sf-36, faam, faos	Before the visit		After the visit	No					No		No		No		record keeping, further investigations	Pre-existing mental health problems, depression
Yes	PROMIS UE, PROMIS PF, PROMIS-29			After the visit	Yes	PROMIS-29			After the visit	No		No		No		Makes me look closer at PROM-29 scores.	See above.	0	I do not believe I can answer question 12 appropriately. I need to know what PROM and what is being measured, if PROM is valid for patient's diagnosis, if PROM has a MCID value for the patient's diagnosis that has been determined in an appropriate fashion, etc. There is too much unknown information in this scenario to adequately respond.	See answer to 13	See answer to 13	See answer to 13	See answer to 13	0	This is PROMIS UE. Again, there is a whole host of other factors that I need to know. PROMIS UE reference scores are not applicable to all diagnoses. Much of this science still needs to be conducted.	See answer to 19	See answer to 19	See answer to 19	See answer to 19	See answer to 19	60	1 SD above the mean	Discuss with the patient the and what is going on in their life	Patient declining to discuss the topic	Trends in the score over time; PHQ-9 answers	No	9	Greater than the IQR	Same as before	Same as before	Same as before	Same as before	Ideally want to know the baseline pre injury to see if this is just a result of coping with the new trauma.
Yes	ASES score, DASH, PROMIS, SANE	Before the visit		After the visit	Yes	PROMIS	Before the visit		After the visit	No		No		No		compare to contralateral side, try to figure out what functional limitations are correlated/what job or personal life limitations might be causing them to feel that way	PROMs more longitudinal comparison before and after surgery, but I do like to have them preop especially to compare to the contralateral side or know what they have on the "good arm" if considering surgery. Mental health-might help predict postop reported outcomes, but mainly correlate with medical/mental health history.	20	depends on age, occupation, reported limitations If someone is elderly and sedentary and retired, and they are not too concerned about not being about to do xyz, it might not be too concerning if they have an average or slightly worse score. But if someone who is 20 and plays sports normally, but is unable due to the shoulder (for example), even a score that is less impaired than average may stil…	evaluate the patient in the same way I always do sometimes the preop scores help predict the postop scores, so it might be helpful to counsel the patient preop	none/unsure	yes, the usual medical history and physical	work comp/secondary gain concerns	50	They are doing worse than average with a chronic problem.	Investigate how they had been doing previously. Is this a decline, or baseline for this patient?	none/unsure	usual history and physical exam	the status of the contralateral extremity/joint	yes, an acute injury would be different, assuming it is treatable	50	doing worse than average with a chronic condition	determine prior level of limitation	none/unknown	history and physical, mental health history	if they have a previously diagnosed but currently untreated mental health condition	9	doing worse than the mid range of patients	obtain more information regarding mental health history	patient reluctance to discuss mental health history; lack of records to review pertaining to mental health	routine history and physical	if they have a previously diagnosed but currently untreated mental health condition	yes, lower threshold for concern if acute
No					No					No		No		No		I try to understand why the patient is in this condition talking with the patient and family and evaluating all exames and the clinical condition associated.	In general we pay more attention if the patient is elderly, polyfractured or polytraumatized. Always there is specific patient that need mor attention by personality or family concerns.
No					No					Yes	Workflow	No		No		less likely to offer invasive diagnostics/surgery	unsure
Yes	Promis	Before the visit			No					No		No		No		Detailed note	VAS	50	Diagnosis may be altered.	Double check Diagnostic injection	Tertiary care means no referral elsewhere	Failed surgeries	Hostility	70	Two stds above	Diagnostic injections	Patient expectations	None	Hostility	Litigation	70	Same	Education diagnostic injection	Hostility	Litigation	Hostility	9	Poor outcomes	Counseling	Patient understanding	VAS	Hostility	Litigation
Yes
Yes	PEM Q-DASH and EQ5D			After the visit	No					No		No		No		Yes I council the pt hat surgical outcomes may be less precdictable	No	60	May indicate abnormal illness behaviour	Heightened awareness of possible anxiety and or depression. Preference for non operative management in some circumstances	Patients with psychological distress are often keen for surgery	Past conditions and medications for evidence of chronic pain and or somatisation	Clear evidence of pathology eg ncs or radiology	70	As previously described	As previously	As previously	Medication and past history	As previously described	Evidence of compartment syndrome or nerve entrapment	65	Likelihood of abnormal illness behaviour	Reticence to recommend surgery	Patient may be keen for surgery. Difficulty engaging with rehab	Past medical history and medication	No	9	Abnormal illness behaviour and somatisation	Reticent for surgery difficulties with rehab. Pt may be keen on surgery. Can have opiate dependence and chronic pain.	See above	Medical history, medications and smoking status	No	Compartment syndrome or nerve compression
No					No					No		No		No
Yes	VAS Pain, SANE, PROMIS UE CAT, QuickDASH, SST, ASES Shoulder		During the visit		No					Yes	Referral pathways	Yes	Specifically for shoulder I will use SST to discuss mean pre-op and post op scores for prior to shoulder arthroplasty	No		Consideration of referal for mental health/social services	"pain out of proportion" work comp legal involvement referral for "CRPS"	50	suggests relationship between physicial function and mental health	referral to mental health or social service	access, comfort with discussion	mental health treatments prior to visit	prior surgery, work comp, legal claims	60	concern for mental health	referral to psych or social service	comfort with discussion, access to care	prior mental health tx	legal claim, work comp, prior surgery	as aobve	60	same as prior	referral to MH service or social support services	access	work comp status, legal claims, prior surgery, life changes	same as prior	10	concern for mental health	referral for social service or MH services	access to care, comfort with discussion	prior surgery, work comp status, prior legal claims	as above	no
No					No					No		No		No		I spend more time explaining conditions and indications	anxiety and multiple phychiatric medication	30	because possible inacapability	I would spend time explaining conditions	Clear explanations and sharin decission making	patient expectations	medications. work compensation	60	I consider it high	Analizing causes	Achieving confidence with the patient	other patient issues	psychological pathology	compliance with previous treatments	10	It shows some mental condition	ask for psychiatric consultation	multidisciplinary approach	all previous clinical records	no	4	mental conditions suspected	psychological and psychiatric evaluation	share decisions with the patient and family if necessary	all previous clinical storie	any ocassional personal situation	any ocassional personal situation
No					No					Yes	Really does not at this point in time	No		No		Makes me question patient's motivation and secondary reasons for seeking treatment.	Yes - If I believe that the patient's subjective complaints do not correspond with my objective findings and conclusions.	50	Patient may have secondary gains or cognitive issues.	It would effect my treatment and recommendations.	None really.	Past history of medical treatments for similar and other conditions and any psychiatric history.	Really depends upon my interpretation of the patients complaints and my objective conclusions regarding the patient's condition / pathology .	65	As previously discussed	It would alter my treatment recommendations.	None - other than my own potential unconscious biases	as previously discussed	as previously discussed	Yes - the nature of the injury and how the patient has reacted to the injury	65	Would question how the condition is really effecting the patient.	I would try to determine how the patient is interpreting how this condition is effecting his / her life.	My understanding the patients potential psychopathology.	Past psychiatric history and history of treatment of similar and other medical conditions.	If the patient had a defined underlying psychiatric or even medical condition that may play into this mental health score.	10	as previously discussed	as previously discussed	as previously discussed	as previously discussed	as previously discussed	Possibly - how acute the injury and my interpretation of how an "average" patient would react to the injury and expected pain, etc...
No					No					No		No		No		I am looking for associated conditions, both medical and social	I don't use PROMS routinely in my practice
No					No					No		Yes	Keypinch, mobility, QuickDASH	No		noted in the file. Phone call to the Family doctor and the Physiotherapist	imaginative expression (the air is hurting me). Taking time with them.	40	50	30	50	mental score	mental datas	50	50	50	40	no	mental datas	job / sport / music / help at home	40	30	30	anxiety, job precarity	family environment	age	6	9	6	6	no	no	age / job / family environment
No					No					No		No		No		It may guide future treatment	There are not
No					No					Yes	PROMs may indicate if a patient is not recovering as well as anticipated or if a patient needs postoperative OT. Mental health measures may suggest if a patient requires psychiatric consultation or mental health support during recovery.	No		No		I do not use PROMs or mental health measures.	NA
No					No					Yes	PCP mental health screening always reviews	No		No
No					No					No		No		No		I try to schedule more time for the next visit, so I can spend more time with the patient, explaining his/her situation….	Middle age man, with some previous mental health issue.
Yes	EQ-5D-5L			After the visit	No					No		No		No		seeking for the potential reasons	we use PROMS in various study designs , but not as a daily tool	75	score out of range, but, no concern based on the score, only	screening the environment for potential co-factors determining this particular value	lack of sufficient specific information regarding the patinet+s situation	previous analogous situations, anamnesis of any psychiatric disorder	known psychiatric disorders	70	2 S.D. out of mean score	Trying to seek for parameters helping to explain this substantially elevated score	lacking of knowledge on confounding parameters	previous anamnesis, information on diseases or alterations making such an elevated score plausible	Psychiatric disorders	infomration on personality disorders	70	2 S.D. above the mean	seeking for potential explanations based on additional clinical information	Missing information or lack of approach to additional informations on the patient's previous condition	previous mental disease state	manifest psychiatric or mental diseases	12	out of the range of 2 S.D.	Seeking for potential explanation by getting additional information of the patient's mental health state	Difficult aproach to these data	previous mental health state, potential confounders	manifest mental health disorders or diseases	Known alterations of mental health state
No					No					No		No		No		I discuss with them how anxiety depression and catastrophic thinking can alter perception of pain	dissociative behaviors, patient wont look at wound, not using hand, odd hand gestures
No					No					Yes	i could more people to understand the importance of these concepts	No		No		i counsel them to work with their mental health provider	symptoms out of proportion to what i typically see	60	its an outlier from a standard deviation	refer to mental health provider	patient acceptance of the role of mental health	do they see mental heatlh provider regularly	idk	65	1.5 SDs from mean	refer to mental health	patient acceptance of the role of mental health	idk	idk	many people are not treendously impaired with these diagnoses.	65	1.5 sds from mean	review mental health	patient acceptance fo the role of mental health	frequency of seeing mental health provider	idk	12	a true outlier based on the distribution provided above	evaluate metnal health	patient acceptance	idk	idk	idk
Yes	DASH EQ5D SST	Before the visit		After the visit	No					Yes	not	No		No		Aim for more conservative treatment.	The proms and scores are only for research	100	Most proms are to describe groups and can not be used for individual patients	Most proms are to describe groups and can not be used for individual patients	Most proms are to describe groups and can not be used for individual patients	In would want to see the patient and examen him and than see if this matches the PROM	clinical examination and mental status of the patient	100	Most proms are to describe groups and can not be used for individual patients	clinical examination en talking to the patient	none	clinical examination en talking to the patient	clinical examination en talking to the patient	also clinical examination en talking to the patient will guide my decision	100	you never can use the scores on a individual patient	clinical examination en talking to the patient	none	clinical examination en talking to the patient	clinical examination en talking to the patient	15	not possible	clinical examination en talking to the patient	none	clinical examination en talking to the patient	clinical examination en talking to the patient	clinical examination en talking to the patient
No					No					No		Yes	no No time to collect PROMs themselves, no training or motivation for the medical assistants.	Yes	No time to collect PROMs themselves, no training or motivation for the medical assistants.	discuss with patient, hcp and family	no proms
Yes	For each condition different sets, FAAS, FAOS, OHS , HOOS, KOOS, FAAM, IKDC, iHOT etc etc etc.	Before the visit	During the visit	After the visit	Yes	PCS, CSI	Before the visit			Yes	informs about patient and patients needs.	No		No		involve other options that surgical	always a combination	99	not a specific score, combination of everything and type of score, pain or function or sports, not specified in your question	talk to the patient	none	detailed history	same, history	99	same as previous question	talk to the patient	none	detailed history	detailed history	none	99	same here, not just a score but whole picture is important.	talk to the patient	none	detailed history	none	14	not really again, multifactorial	talk to the patient	none	detailed history	none	none
Yes	eq5d, oxford hip score, and research specific	Before the visit	During the visit	After the visit	Yes	eq5d	Before the visit	During the visit	After the visit	No		No		No		look for physical cause	no	23	WOuld not just use one metric, but history, examination investigation and past history	Yes with other parameters included	unsure what you are asking	If there was recorded past history to put into context	Cognitive impairment or drug addiction	40	WOuld not just use one metric, but history, examination investigation and past history	Depend on history examination and other parameters	Compliance	Previous history	Cognitive impairment or drug addiction	Would compare with pre-injury baseline	40	would not use single metric	Depends on history examination and previous history	none	Previous history and other parameters	Cognitive impairment and drug addiciton	2	WOuld not use single metric	Depends on other parameters	none	Previous history examination and other metrics	Cognitive impairment and drug addiction	Compare against baseline
Yes	Ffi, aofas, lefs			After the visit	No					No		No		No		I send my questionnaires at 1.5years. If great discomfort I let them make a new appointment	No	70	Worse than approximately 2/3 of patients	Additional investigation after full exam	Gain from the disease	If there is an ongoing lawsuit	Known mental illness	70	2sd worse than average	Same as before	Same	Same	Same	Lawsuit	70	2sd worse than av	Exam, questioning and imaging	If patient is willing to help in own improvement	See before	See before	10	Sign higher than av	As before	As before	As before	As before	Same
No					No					No		No		No		check for Complications , talk with pt	do uase prom and mhs	45	high	check	social	no	language barrier
No					No					No		No		No		Investigate further	Work Related Injury Litigation
Yes	ASES			After the visit	No					Yes	Baseline assessment	No		No
Yes	DASH, Simple Shoulder Test, Oxford Shoulder Score	Before the visit	During the visit		No					Yes	Helps me understand patient's perspective of disease burdon	Yes	SST must be lower than 7 to offer TSA/RTSA	No		helps me guide treatments	none	80	they are outside the expected score	would probe deeper into perceived disability	unsure of the question being asked	I would go over some questions and ask about the responses given	failure to understand the question and answer truthfully	70	they are on the edge of the curve	probe deeper into perceived disability	unsure of the question asked	as previously answered	as previously answered	no	70	they are an outlier	probe deeper into the issues	none	as previously answered	as previously answered	15	unsure of validity	unsure	unknown	unknown	no	no
No					No					No		No		No		Order an psychiatric examination	Drugs, Medication and Genetics	45	Genesis into mental health problems	Psychitric examination	None	Drugs and medication	History of the patient	45	Nothing	None	None	Not in this vase	Drugs and genetics	History and drugs	45	A diagnosis of mental health problem might be set	Psychiatric examination	None	Drugs, genetics and medication	History	10	Endangered mental health	Psychiatric examination	Nono	Drugs, medication and genetics	History	History and drugs
No					No					No		No		No		Less aggressive in recommending surgery, lean on prognostic injection response	n/a	75	there may be mental health/non-physical factors contributing	less aggressive recommending surgery	have to think carefully about whether surgery would help	mental status, coping, etc	has to be looked at in context of mental health and physical comorbidities	70	there may be mental health/non-physical factors contributing	less aggressive recommending surgery	unsure if surgery would help	mental health/physical comorbidities	mental health/physical comorbidities	injury seems more "compelling" as it were	70	might make surgery have worse outcome	less aggressive to recommend surgery	unsure if surgery would help	are they being treated for their mental health issues meds and/or counseling, family support, etc	contextually what is happening in their life.. ? reactive depression	12	mental health can affect outcome of surgery	less aggressive recommending surgery, help them get mental health help	less likely to suggest surgery	context/environment/?reactive depression	context/environment/meds/substances	injury more compelling to me
No					No					No		No		No		I spend more time counseling the patient on pain management strategies, importance of ROM exercises, and anticipated outcomes.	Not really since we don't use PROM or mental health scores in our practice
Yes	DASH, PODCI, MMWS, PRWE			After the visit	No					No		No		No		revise procedure	none
Yes	PROMIS score	Before the visit	During the visit	After the visit	No					No		No		No		Advance imaging, labs	Research patients	32	Below median	Treatment if available if not symptom treatment	Hospital resources	Patient Characteristic and precious treatment	Work comp, consumption of opioid, low socio-economic status	40	Standard deviation and mean	Seek treatment	Resource	Characteristics and previous treatment t	Work comp, low socioeconomic, opioid consumption	Work comp, low socioeconomic, opioid consumption
Yes	SANE, ASES, ROWE, VAS	Before the visit	During the visit		No					Yes	Help me with decision on patient treatment	Yes	Patient who has low PROM after surgery usually needs further evaluation.	Yes	I use depression score	I do extensive evaluation including mental health score	Non compliant patients who cancel clinic appointments and physical therapy appointments	31	This score reflects worse mental condition	Spend more time explaining the patient treatment options and rehabilitation	Substance abuse	Specific patient mental history and support system	Substance abuse	70	Might predict compliance issues	Spent more time with patient try to better understand mental condition and support system	Substance abuse	Support system	Substance abuse	Cultural and language barriers	70	Might affect compliance	Spend more time with patients try to understand challenges and support systems	Severe depression Substance Abuse	Support system	Cultural background	8	Reflect worse mental condition that might affect compliance.	Spend time with patient to better understand challenges and support systems	Substance abuse	Mental health history, support systems	Cultural background	Yes, the severity of the injury and impact on patient quality of life.
Yes	Promis			After the visit	Yes	Promis			After the visit	No		No		No		Refer to occupational therapy	Not really	55	Don’t know	I wouldn’t act	Hard to discuss results of a test that i dont understand	No	None	60	1 SD above	Refer to therapy	Lack of support staff in office to deal with patient issues	Past medical history	Depression	Emotional wellbeing
No					No					No		No		No		I try to understand what’s going on in their life and what anxieties they might have	No
No					No					No
Yes	Quick DASH	Before the visit			No					Yes	I am alerted to possible mental health issues	No		No	None	I start to consider other factors (mental health)	No	60	There are other factors beyond the MSK issues affecting the score	Further conversation with the patient	time	No	No
Yes	For most conditions we treat	Before the visit	During the visit		Yes	Not sure but we look at catastrophizing etc	Before the visit	During the visit		Yes	Helps in the decision to perform surgery or not, and gives indications whether surgery is going to be effective	Yes	Pain scores especially	Yes	How the patiënt deal with his condition	Link it to the clinical information I know and to the examination of the patient	If the scores do not match the condition	52	Immobility is far lower then expected	Depending on the condition	The scores are only a momentary score and I hope the patient understood the questions	Mental issues	Scores of other proms, discrepancies between scores and clinical presentation	70	That is 2 sd	Depending on the condition and other scores	Same as the previous section	Mental health issues	Same as previous section	Then the PROM MIGHT BE INVALID	50	Anything below the mean	Try to understand the patient	Same as previous section	Other scores	Same as previous section	6	Anything above the mean	Depending on other scores	Same as previous section	Other scores	Same as previous section	Other scores
Yes	QuickDASH			After the visit	No					No		No		No
No					No					Yes	Nice to have a more defined measure to guide treatment	No		No		Triggers more detailed history/physical and investigations	pain catastrophizers	50	Well outside range expected	detailed history physical and investigations	patient factors	specificity of measure	catastrophizers
No					No					Yes	Better understanding the outcome	No		No	We does not use it in regular therapy but research	Accepting	Nothing special	40	S above	Discuss with patient	Nothing just time pressure	Patient needs	No	40	In capability	Depends on studies results	Time	Physical exams	Mental score	No	50	A above	Depends on the other information	No	Physical exam and other additional information	No	6	S above	Depending on the other information	No	Physical exam and additional information	No	No
No					No					No		No		No		I would be aware that there could be underlying depression or anxiety	don't use them
No					No
No					No					Yes	Tools	Yes
Yes	PROMIS and many others including EQ5D			After the visit	No					No		No		No		Closer neurological examination, consider adding pregabalin and vitamin C, consider referral for CRPS evaluation	None
Yes	PROMIS			After the visit	Yes	PROMIS			After the visit	Yes	More likely to refer to mental health providers for some findings	No		Yes
Yes
No					No
No					No					No		No		No		deeper dive into cause- psychology consult if warranted	no	52	outside norms	deeper discussion on etiology	language, cultural issues	PMH including social psychological	no	60	deviation from normal	deeper discussion on etiology	language and cultural differences	pmhx including social and psych	no	none	60	above norms significantly	deeper discussion on etiology	language and cultural influences	pMHx including more info on social and psych background	no	10	outside norms	deeper discussion on etiology	language and cultural norms	PMHX with psych and social information	no	none
Yes	DASH	Before the visit		After the visit	No					No		No		No		take in consideration while treating	medical history
Yes	OBERD PROMIS-SF qDASH SANE VAS		During the visit	After the visit	Yes	local form		During the visit	After the visit	Yes	think about patient in a different way tailor treatment to be patient specific	No		No		potentially more time, explanation, additional team members participating	try to be consistent with all patients	50	greater incapability than capability	additional conversation and team members	time and staffing, patient	interaction with patient	discussion with patient	70	greater than 2 SDs	time conversation and team member involvement	time, staff, and patient	patient interaction	discussion with patient	no	70	more than 2 SDs	time, discussion, team members	time, staffing, patient	patient interaction	patient interaction	9	out of range	time, discussion, team members	time, staffing, patient	patient interaction, previous scores	patient interaction	no
Yes	shoulder , elbow, wrist			After the visit	Yes	SQ5			After the visit	No		No		No		discuss with collegues	-	100	depents on items	i cant answer this question,	i cant answer this question,	i cant answer this question,	i cant answer this question,
No					No					No		No		No		pay more attention to them	no	80	above expected	listen	medical comorbidities, behavioral health diagnoses	other illnesses	behavioral health issues	80	higher than expected	listen	access to care, behavioral health issues,	employment	does patient feel issue caused by job	where did injury occur	80	greater then 2 SD	listen	access to behavioral health	current behavioral diagnosis	no	12	above expected	listen	access to care	behavioral health diagnosis	no	where did injury occur
Yes
No					No					No		No		No		I try to explain and understand the cause	I do not use standardized mental health information, but I take into account what I feel is important for the wellness of the patient	35	When a person loses more than 30 or 40% of their capability, their caregiver must put all the possible efforts to prevent losing more function	Trying to improve as many capabilities as possible with the treatment offered	The mental health status of the patient. The natural history of the MSK problem	The support network of the patient	The possibility of obtaining secondary profit	40	Same answer as the last situation	Same answer as the last situation	Same answer as the last situation	Same answer as the last situation	Same answer as the last situation	The possibility of obtaining secondary profit	30	I do not have enough knowledge about that topic to answer	I do not have enough knowledge about that topic to answer	I do not have enough knowledge about that topic to answer	I do not have enough knowledge about that topic to answer	I do not have enough knowledge about that topic to answer	3	I do not have enough knowledge about that topic to answer	I do not have enough knowledge about that topic to answer	I do not have enough knowledge about that topic to answer	I do not have enough knowledge about that topic to answer	I do not have enough knowledge about that topic to answer	I do not have enough knowledge about that topic to answer
No					No					No		No		No		clearly explaining the situation	no
No					No					No		No		No		I do not routinely use this information	none	70	2 standard deviations from mean/ median	consider offering/ discussing professional mental health support	patient acceptance of the need	no	no	70	2 standard deviations above mean	consider assessing mental health issues	patient acceptance	stressors, social situation, etc	no	no	70	2 SD away from mean	refer to psychological services	patient acceptance	are they suicidal/ homicidal?	no	10	above the mean	refer to psychological counseling	patient acceptance, insurance, etc	suicidal/ homicidal?	no	no
No					No					No		No		No		for maybe send to the pain doctor	kind of pain , or there is some work related, some mental syntoms anxiety
No					No					Yes	can change/alter course of treatment to patient outcomes/conditions	No		No		Specifically ask and look into possibilities to explain such	nothing in particular as these are not currently available to us but would look to utilize them if available
No					No					No		No		No		document	no
Yes	Prwhe EQ5-D 5L NRS Tevredenheid Boston Questionnaire (alleen bij CTS) Sunnybrook (pre) SF-12 (pre) PCS (pre) HADS (pre)	Before the visit			Yes	PCs hads	Before the visit			Yes	Less surgery	Yes	Decrease in score	No		Discuss with patient	Cato strofe en
No					No					Yes
Yes	the ICHOM set for hand and wrist conditions. Depending on the condition MHQ, PRWE, BCTSS, pain, patient's satisfaction, PSFS, ....			After the visit	No					Yes	there are some treatments that can be indicated only if the PROM is worse than a certain value (for example TFCC refixation only if PRWE is worse than 30)	Yes	PRWE worse than 30 for TFCC refixation	No		at the moment only additional explanations, we are running a study on patients' mindset and outcome	when the indication is not absolute, patients that are very demanding or unsecure	30	it represents a threshold that associated to symptoms and complains, and expectations of the patient determine the indication	speak to the patient and explain the meaning and importance of this information	language (we have a lot of immigrants with different cultures and opinions on medicine) and previous experiences ("I always have complications", "my best friend was operated and it went bad", ...)	we use more than one PROM and this helps (quality of life EQ5)	comorbidities	35	already in the "problematic" part of the curve. If the patient comes to the surgeon and has a bad score, than he/she has a problem. The treatment is not always surgery.	offer treatment	as in previous case (language and previous experiences	no	comorbidities	it depends on the injury, but normally the indication is easier	65	The patient needs help and I have to find out which are the actual needs. Treatment or psycological support or both	interview the patient	language, cultural background, previous experiences	no	external factors like family or work problems, victims of violence, trauma disorders	6	same as before	same	same	same	same	same
No					No					No		No		No		try to diagnose the reason	no
Yes	CSS (Constant shoulder score), DASH (Disabilities of the arm, shoulder, and hand), EQ-5D-3L (EuroQol 5 dimensions, 3-level index), VAS (Visual analog scale)		During the visit		Yes	Not specifically any, but parts of the EQ-5D-3L and sometimes de SF-36.		During the visit		Yes	Trauma and orthopaedics lead constantly with pain. Pain has a great modulation by the brain reaction to the situation patient is experiencing and how he/she is dealing with, among others. So, there is a major terrain to understand the relationship between pain AND brain.	No		No		In addition to explore the potential causes for the greater pain and/or incapability, I try ALWAYS to understand the brain reasons that must be contributing to that. So, I expend an important part of my consultation by doing so.	Crying, anxiety, irritability, inattention, lack of motivation, lack of improvement without objective signs that this is not happening.	23	Because if 50% of patients score between 23 and 52, and I don't have the information regarding the others and "0" means FULL CAPABILITY, I expect to have better results in the other 50% with a score less than 23.	Didn't understand this question, apologies.	Not able to respond.	Yes, (1) complete information regarding the PROM used, (2) evaluation of the other 50%.	Maybe not patient characteristics, but when the PROM is applied and who applies the PROM.	50	Because it is out of the mean, even though between 50 and 60 does not represent any change in SD.	Try to understand the reasons.	Bad doctor-patient relationship, making it impossible to capture the information needed to understand the score.	Yes, to see the PROM and the questions asked.	I would say NO.	Maybe anxiety.	50	Because this is out of the mean, as explained before.	Improve medical-patient relationship.	Lack of time, lack of empathy.	The content of the PROM.	Probably not.	6	Because this is the mean.	Try to better understand the existing conditions that make patients present a score above the mean.	Lack of time, lack of interest both from the patient and from the medical doctor, lack of empathy.	The content of the PROM.	Maybe not.	Generally, when I treat patients with acute injuries, the main feeling is ANXIETY, compared to patients with chronic conditions, in which the main feeling is APATHY and DEMOTIVATION.
No					Yes
No					No					No		No		No		I will look carefully and investigate for the origin of the discomfortness and incapability	Patient's personality, communication levels, mental status, general behavior.	60	Higher than the average higher	Start examining and investigating the reason of that score	I cannot think of any such barriers	I would like to be informed about anything that could have interfered and influenced the outcome	Personality disorders, Psychiatric background, information from relatives about reliability in general.	60	1 deviation level above standard should raise concern	Investigate for the reasons	There are no such barriers	Any information about the reasons for the deviation	Yes, characteristics related to psychiatric background	Yes, compensation related issues	60	1 level above the mean standard	I will try to investigate the patient's background regarding the mental health	Only legal barriers	No	No	10	Just out of the average limit	Investigate the possible reasons	Legal barriers only	No	No	Any information about compensation demands
Yes	DASH, MEPI, KOOS, IKDC, HOOS, EQ5D	Before the visit			No					Yes	on the PROMS questionnaire you see what the patients can and cannot do	No		No		pose a question with the PROMS in mind	not yet	80	seems too bad, so what is actually the problem?	ask what and why	none	psychosocil problems, work related problems	no	80	too bad it seems	ask what and why	-	work and psychosocial factors	no	yes; what was it before the accident?	80	seems too bad	ask what and why	no	work? home? relation?	no	12	quite high	ask what and why	-	-	-	what was it before?
Yes
Yes	QuickDASH			After the visit	No					No		No		No		I inquire about it and adjust my treatment plan.	Not particularly.	52	They are more than one standard deviation from the mean, which suggests they are experiencing a greater level of disability than most.	Inquire about other factors in their health.	Financial resources and accessibility for psychological care.	I would examine closely for other pathology.	Depression, anxiety, catastrophizing.	60	They have more disability than one would expect.	Examine for other explanations of the disability. Inquire about mental health and other social determinants of health.	Financial/insurance coverage for psyhological treatment. Accessibility. Patient may be eager to get "fixed".	Is there another explanation?	Depression, anxiety, catastrophizing. Mental wellbeing.	Depression, anxiety, catastrophizing. Mental wellbeing.	60	More disability than expected.	Evaluate further for other causes. Inquire about mental health and social determinants of health.	Financial/insurance. Accessibility of mental care.	No	No	10	May have more mental health burden.	Referral to psychology.	Accessibility, cost, insurance approval.	No	No	No
Yes	variety		During the visit		Yes	variety		During the visit		Yes	1. Alerts me to problems that might otherwise go unnoticed 2. Provides averages for overall patient satisfaction comparisons	No		No		Talk to them more about the specific problem and try to figure out the cause. It is often patient "sensitivity" but occasionally has alerted me to otherwise missed pathology.	Pre-op assessment of catastrophic perspective that leads me toward non operative treatment	70	Much worse than expectation. Something wrong.	Consider associated pathology. Consider non operative treatment.	None	No	Lack of understanding of the PROM	80	Something wrong. PROM isn't very sensitive to real problems at lower values, in my experience.	Look for associated pathology to explain high score. Consider non operative treatment to avoid patient disappointment.	None	No	Inability to understand PROM	Secondary gain. Acuity of injury.	80	Possible psychiatric problem.	Consider non operative treatment.	Difficult to discuss mental health problems in a busy orthopedic practice. A very high score would warrant further investigation.	No	Known psychiatric diagnosis	11	possible psychiatric diagnosis	strongly consider non operative treatment initially	None	psychiatric diagnoses	psychiatric diagnosis	no
No					No
No					No					No		No		No		Extra analysis and analysis of coping and pain behaviour	Non
No					No					Yes	Attitude towards individual patient's problems.	No		No		Longer talk with the patient to understand the underlying and not very obvious potential reasons.	Anger, blaming others - employer, healthcare system...
No					No					Yes	Having PROMs allows to demonstrate to patients improvement. Severe mental health problems may alter treatment plans.	No		No		Concern for CRPS, secondary gain (i.e. Work Comp or litigation) and for ability to provide good pain relief.	History of WC claim, litigation, substance abuse.	70	I would question diagnosis or patients honesty in completing PROM.	Order additional tests. See compliance and response to non-op treatment (i.e. anesthetic injection).	Patient willingness to participate in non-op treatment.	Results of prior orthopaedic treatment.	Work status, substance abuse,	67	They are approaching 2 s.d. above mean.	Obtain more detailed history. Consider additional diagnostic investigation including diagnostic injections.	Patient honesty. Patient willingness to undergo additional investigation.	Family situation, work situation, substance abuse, etc.	work comp, litigation, other reasons for secondary gain.	Chronic opioid abuse.	67	almost 2 standard deviations above.	Refer for mental health treatment.	Patient willingness to undergo treatment. Availability of treatment. Cost of mental health treatment.	Social situation, substance abuse history.	No	11	Roughly 2 s.d. above mean.	Refer for mental health treatment.	Cost, availability and willingness of patient.	Social & family history, history of substance abuse. Prior mental health treatment.	No.	Chronic opioid use.
No					No					Yes	it provides "objectivity" (with regards to patient perspective)	Yes	clinically significant difference needed	Yes
Yes	AOFAS, OXAFQC, OES, QDASH, PEDI-IKDC, SF-36	Before the visit			No					No		No		No		This increases the threshold for surgery	I use them mainly for research purposes	52	because it is higher than the 50% range	probably intensify nonoperative management and supervision	no instant access to psychologic consultation	personal circumstances, work, sports, desires	psychiatric disease	60	More than 1 SD above the mean	See previous case please	See previous case please	See previous case please	See previous case please	I feel the scores are less useful in the acute setting	60	More than 1 SD above the mean	See first case please	See first case please	See first case please	See first case please	9	because it is higher than 50% of the people	See first case please	See first case please	See first case please	See first case please	See previous case please
No					No					No		No		No		I think that the mental health scores would be nice to have in these cases.	No	60	It is certainly below the 50% level which means that I would like to understand why this is the case.	Speak with the patient and find out what else may be going on to explain this score.	Emotional, psychological and pain.	To know if there are any factors not in the medical record which may explain this score.	General mood, pain threshold.	65	That would be definitely below the mean score.	Assess the patient and my diagnosis and treatment.	Pain, mental, emotional, and psychological aspects as well as physical.	Any new symptoms, emotional and psychological aspects.	no	Factors surrounding the injury.	65	The patient's score is definitely below the mean.	Understand more about the mental and psychological aspects of the condition.	Pain, mental, emotional, and psychological aspects as well as physical.	No	No	9	This is below the 50% level.	Understand more of the mental aspects.	Pain, mental, emotional, and psychological aspects as well as physical.	Get to know the mental background on this patient.	no	Understand how this patient views his/her condition.
No					No					No		No		No		ARRANGE APPOINTMENT	CONTINUOUS COMPLAINTS	50	ABOVE AVERAGE	PERSONAL APPOINTMENT	HOSPITAL LOGISTICS	NO	FAMILY HISTORY OF ILLNESS	60	INCREASED INCAPABILITY	PERSONAL MEETING	FAMILY ISSUES	LEGAL ISSUES/ WORK/MEDICAL HISTORY	PERSONALITY	PERSONAL VALUES	60	ABOVE AVERAGE	CONSULT PSYCHIATRIST	PERSONAL WILL	MEDICAL HISTORY	MENTALITY	8	INCREASED RISK	MDT MEETING	PERSONAL ISSUES	FAMILY AND MEDICAL HISTORY	PERSONALITY/WORK/FAMILY	PERSONALITY
Yes	Quick DASH	Before the visit			No					Yes	Able to show patients improvement in quick DASH score and identify those with scores not improving who may benefit from more frequent follow up or therapy.	No		No		Evaluate multimodal pain medication and therapy plans.	Patients who seem discouraged or complaining about lack of progress but have improving DASH scores.	70	Significantly above “normal” range.	Potentially lower threshold for advanced imaging or invasive intervention sooner if conservative measures not helping.	Patient preference or insurance coverage	Talk with the patient to get a sense of how their perceived impairment translates into actual physical limitations to see if there may be some catastrophizing.	Depression/anxiety/mental health concerns may make me more likely to encourage them to pursue counseling/treatment for those first prior to proceeding with a high risk or aggressive surgical treatment.	70	2 SD above mean	Same as prior scenario	Same as prior scenario	Same as prior scenario	Same as prior scenario	If clear surgical indication, more like to encourage surgery for acute condition than chronic. If boarderline indication, extensive discussion of care goals and expectations to help make shared decision.	50	Above average	Ask more more questions geared toward mental health concerns, coping skills, support when making care plans.	Patient reluctance, time	Mental health treatment	Good insight into how mental health issues factor into care goals/expectations.	9	Abnormal	Same as prior	Same as prior	Same as prior	Same as prior	Same as prior
Yes	PROMIS UE, Pain Interference, ANxiety, Depresion, Physical Function	Before the visit			Yes	PROMIS Anxiety, Depression, Pain Interference	Before the visit			Yes	I may ask to try and address these before surgery or in conjunction with other treatments	Yes	around 60 for PROMIS Anxiety/Depression	Yes	around 60 for PROMIS Anxiety/Depression	to try and explore then what else is going on in life and with mental health aspects	just pain out of proportion	61	then truly outlier for MSK function although it depends on what the condition is. Say this is bilateral mangled arms or stroke then it is ok to be at extreme. If it is a longstanding trigger finger then it is not ok	explore past medical history and social/mental health	not sure	what the diagnosis is so can figure out if appropriate for score as mentioned and past medical history	in terms of demographics - no	70	now 2 SD off mean. But depends on diagnosis - ok for polio but not ok for ganglion cyst	explore past medical history, mental/social health, medications used	not sure	past medical history, mental/social health, medications used, diagnosis	not necessarily	if younger female I would be checking for CRPS	60	for PROMIS Anxiety/Depression roughly 60 crosswalks to scores on traditional measures that indicate a reasonable chance of a degree of these that could warrant treatment	I ask about current life events as may explain it. I also give a handout indicating the high score and offer to discuss or look for resources/talk to primary MD	some people don't want to discuss	diagnosis, what else is happening in life right now for patient	no	12	probably in worst 25%	same as last scenario: explore life events, give handout, offer resources or talking to primary MD	patient not wanting to discuss, lack of resources for mental health around	diagnosis, life events, past medical history	no	no
No					No					No		No		No		Alters treatment care plan - much less likely to recommend surgical intervention	Workers comp or personal injury	50	Less likely to cooperate with recommended therapy and rehab program	Include referral to psychology in conjunction with non-operative treatment	Rehab compliance, drug seeking, failure to comply with return to work	History of injury or disease progression	No	51	Less likely to consider surgical intervention	Recommend conservative mgmt and psychology referral	Workers comp	History of injury or disease progression	No	Work history or attorney	50	Rehab compliance	Psychology referral	Work comp personal injury attorney	History of injury or disease progression. Social history	Affect	7	Rehab compliance	Non-operative mgmt and psych referral	Workers comp or personal injury attorney	Social history	No	No
No					No					No		No		No		Emphasize non-operative treatment and schedule more frequent visits	I do not use PROM or mental health scores	50	Seems out of proportion to pathology	Exhaust non-operative treatment options	Lack of mental health providers in area. Patient expectations for a quick solution	History of mental health disorders, substance abuse, family support	Objective pathology and verifiable impairment on exam	70	Out of the expected normal distribution	Schedule more frequent visits and exhaust non-operative treatment	Lack of mental health providers in area	History of mental health issues, family support, substance abuse	Objective pathology on exam	If the injury is related to a compensable event such as motor vehicle, work related, or personal liability, I would worry about secondary gain	70	2 standard deviations outside the normal range	Not sure	Lack of access to mental healthcare	Not sure	Not sure	12	Outside the Normal range	Not sure	Lack of access to mental healthcare	Not sure	Not sure	Not sure
Yes	Prwhe			After the visit	No					Yes	Make picture complete	No		Yes	Poor mental health might change type of treatment	See above	See above	70	High above median	Look if anything went wrong	None	No	Mental health	70	See previous question	Previous	Previous	Previous	Previous	No	70	Same	Same	Same	Same	Same	12	Previous	Previous	Previous	Previous	Previous	No
No					No					No		No		No		Document	not following the instructions	50	unable to understand	explain	noncooperation	any drug intake	past history
No					No					Yes	facilitate shared decison making on treatment options	No		No		explore patients needs and wishes about treatment outcome	anxiety, indifference
Yes
No					No					No		No		No		.	.
No					No					No		No		No		I try to find whta percentage of discomfort is related to the medical condition per se and what to mental reasons	not aware	50	same as above	likewise	personal belifs in geberal, family matters, working compensations	not sure	I decide ad hoc	50	see the previous page	see the previous page	see the previous page	see the previous page	see the previous page	see the previous page	50	see the previous page	see the previous page	see the previous page	see the previous page	see the previous page	50	see the previous page	see the previous page	see the previous page	see the previous page	see the previous page	see the previous page
No					No					No		No		No		Get a referral to Pain management experts	Workers compensation patients more prone to these problems	70	outlier	Pain management	Insurance	no	Workers compensation claim lawyer involvement	70	2 SD	Pain Management	insurance	no	Lawyers involved	no	70	2SD	Pzin management service with psychologist	insurance	no	Workers compensation
No					No					No		No		No
No					No					Yes
No					No					No		No		No		Consider outside consultation	N/a	70	Concern re likelihood benefit from treatment vs. lack of benefits	Consider additional consultation and less likely to recommend surgery	??	Success or failure of previous treatments	Don’t know	70	2 SD’s	Consider additional consultations and less likely to recommend surgery	??	Success or failure or previous treatments	No	Don’t know	70	2 SD’s	Consider additional consultations and less likely to recommend surgery	??	Don’t know	No	12	It’s probably about 2 SD’s	Consider additional consultations and less likely to recommend surgery	??	Don’t know	No	Dont know
No					No					No		No		No		I use to decide eventual treatment indicacions	Collaboration and disposición to receive treatment chosen
Yes	MLQOL, ACLQOL, IKDC, Lysholm , iHOT		During the visit	After the visit	No					Yes	PROMs allow me to streamline care and identify problems	No		No		I look at the PATTERN of the discomfort Vs absolute amount	No
Yes	DASH			After the visit	Yes	DASH			After the visit	No		No		No		Don't operate	Depression	31	bottom half	conservative	pain	criminal hx	criminal	60	1 sd	conservative	pain med use	criminal hx	gun ownership	mechanism of injury	60	1 sd	conservative	pain med use	criminal hx	gun own	6	bottom half	mental health referral	delay in mental health	criminal hx, psych med use	psych meds and guns	mechanism of injury
No					No					No		No		No		Talking and explaining more	i don't use it
No					No					No		No		No		Other resources can be brought in like Pain team or social work or other appropriate group.	No - do not use them	70	Well above the median and most of the other population	Appropriate referral	The patient is the usual barrier with social, psychologic, neurologic, psychiatric, opioid use disorder etc.	Past pain history	A complete patient history	70	2 std dev above rest	Appropriate referral	Patient factors like psychiatric, psychologic, family dysfunction, opioid use disorder etc.	A complete personal history	Pain catastrophisizing	Similar to above case.	70	Same as before	take a complete history	Pain history, family dysfunction, opioid use disorder, psychiatric history	A personal hsitory	Pain castrophisizing	12	a std dev away from the norm	Take a complete history	family, personal, psychiatric, psychologic, opioid use disorder	A complete history from the patient	Pain castrophisizing	no
No					No					No		No		No
Yes	Promise scores	Before the visit	During the visit	After the visit	Yes	Promis depression	Before the visit	During the visit	After the visit	Yes	Needed for research . Also the promis scores align very closely with what the patient’s attitude will be in the visit	No		No		Counseling mostly and offering more PT or referral for psych support	Inability to cope , evidence of ptsd	70	Seems intuitively out of the norm	As needed with more interventions or therapy	Availability of places and services	No	No	70	Seems like a reasonable point	As needed with more Interventuon or therapy	As before	No	No	Not really	70	As before	As before	Availability of mental health specialists	No	No	12	Seems a reasonable point	As needed with additional interventions or referrals	As before	No	No	No
No					No					No		No		No		Currently no PROMs I plan to have them available for us in the future	disproportionate/unexplaned am pain	60	outliers may suggest ineffective coping	see in clinic for follow up, possibly mental health for CBT	uncomfortable speaking about the elephant in the room	any explanation within pathophysiology ( is fx healed etc)	life circumstances mindset	70	arbitrary 2SD above mean	follow up	lack of close relationship and trust with patient	how is he doing at home or work	mindset, depression or anxiety	severity of the injury	70	2 SD is conventional (includes 95% of the population )	follow up with PCP	not trained as mental health specialist	life circumstances	depression anxiety medications, catastrophic thinking	10	25% of those not doing so well	follow up	lack of mental health training lack of time	how is pathophysiology	Dx of depression and anxiety	may be a temporary low point since the injury
No					No					No		No		No		n/a, do not have available	n/a
No					No					No		No		No
No					No					No		No		No
Yes	Womac	Before the visit			No					No		Yes	Under 50 surgery	No		Go ahead surgery	No	50	Probabilystic	Surgery	Money	No	Comorbid	60	Worse	Surgery	Comorbid	No	Age	No	60	Probabilistic	Surgery	None	No	No
No					No					No		No		No
No					No					Yes	Helps with rehabilitation plan	No		No		Try to identify the cause	Both are important to get better
No					No					No		No		No
Yes
No					No					No		No		No		makes me more hesitant to offer surgery or other invasive treatments.	pain or reported dysfunction that seems out of proportion
No					No					No		No		No
No					No
Yes	Quick DASH, MHQ, PRWE			After the visit	No					No		No		No	.	It makes me consider that state of mind before their phsyical complaints	.
No					No
No					Yes	Screening questions	Before the visit			Yes	If a patient wants to talk to someone, we have staff to address their issues-sometimes that same day.	No		Yes	Positive responses to screening questions	Ask them if they want to talk to someone	Victims of Domestic Violence Single car MVCs	40	Dont know what baseline was and could get worse	Offer services	Insurance concerns If victims of domestic violence-retaliation	Previous history Previous treatment	Substance abuse	60	may get worse	Referral	Insurance Social Determinant of health-transportation, living, education	Previous history Previous treatment	Substanc abuse	Complications of injury Mechanisms of injury-intentional vs. unintentional	60	could get worse	referral	Social determinant of health	PMH Meds Social	Substance abuse	8	above median	referral	Social determinants of health	PMH Meds Social	Substance abuse	Social determinant of health including insurance status
No					No					No		No		No	None	None	None	100	I wouldn’t no	I wouldn’t no	I wouldn’t no	I wouldn’t no	I wouldn’t no	100	I wouldn’t know	I wouldn’t know	I wouldn’t know	I wouldn’t know	I wouldn’t know	I wouldn’t know	100	I wouldn’t know	I wouldn’t know	I wouldn’t know	I wouldn’t know	I wouldn’t know	100	I wouldn’t know	I wouldn’t know	I wouldn’t know	I wouldn’t know	I wouldn’t know	I wouldn’t know
Yes	PRWHE and MHQ	Before the visit		After the visit	No
Yes	HHS, WOMAC, OKS			After the visit	No					Yes	With app My Mobility	No		No	Not applicable	I try to handle this	No	70	Severe incapability	A correct diagnosis and a solution ASAP	Difficult communication, anxiety	Physical exam, special tests	Anxiety	75	High disability	I try a solution ASAP	Anxiety	Clinical evaluation	Anxious	Yes, because his previous status was normal
No	4at bartheladl cas nms		During the visit		No	4at iqqode	Before the visit			No		No		No	No fixed threshold	Look for non-orthopedic reasons	Divergence between imaging and clinical examination and patient reporter symptoms and experience
No					No					No		No		No	I don’t have these available in my practice	I look for other psychosocial factors that may be influencing their experience of the problem and try to direct them toward ways to address those.	N/a	52	Suggests there may be other factors contributing to their debility	Try to engage the patient on improving other aspects of health/coping beyond the MSK problem (mental health, stress management, exercise, sleep, work/life balance, relationships etc)	Patient skepticism, time, lack of access to appropriate professionals / resources.	Has something changed leading them to seek care for this longstanding condition?	Under treated mental health diagnosis, catastrophic thinking, poor social support, history of other comorbid chronic pain conditions, history of nonadherence, current substance abuse.	60	No reason in particular, but it would probably be worth digging deeper in a patient more than a std deviation above the mean	Ask more questions, assess social support, mental health, substance abuse, chronic pain history.	Time, patient skepticism, access to appropriate providers (social work, MH etc.)	Same as previous response	Chronic pain diagnoses, undertreated mental health dx, substance abuse etc.	With an injury many of the factors leading to an increased score may not be modifiable on an appropriate timeframe, but are still worth identifying.	60	It’s enough in my mind that there may be something else going on that may be modifiable.	Assess patient MH and refer to appropriate professionals if patient is amenable.	Patient skepticism, time, access to appropriate MH professionals.	Any MH diagnoses, substance abuse, social support etc.	Patient already established and treated extensively for MH, substance abuse, chronic pain or other contributing dx	9	It’s just enough that I think it would be worth some additional investigation.	Assess MH diagnoses, treatment history, access to care and refer for optimization if needed.	Patient skepticism/expectations of care, time,	Comorbid chronic pain conditions, treatment history, substance abuse hx, MH diagnoses.	History elements as in previous response	For an acute injury we may not have as much time to modify MH, chronic pain, substance abuse before making some treatment decisions.
Yes	DASH		During the visit	After the visit	No					Yes	When there is a disconnect between perceived improvement and objectively "good" PROMs, I use this to discuss with the patient and try to identify the disconnect	No		No	It is very subjective for me. I do not use a strict threshold	It generates a discussion to identify potential targets to assist with their recovery. It often results in a referral to pain management, OT, etc	Body part aversion - i.e. not allowing me to touch their hand or the injured part	52	It would place them in the bottom quartile	Counseling/discussion with the patient; Consider referral if non-orthopedic issue	Ease of referral	Concomitant mental heath history	No	60	Nearing the bottom quartile	Counseling/discussion with the patient; Consider referral if non-orthopedic issue	Resources for referral	No	Body part aversion	Same	60	Bottom quartile or so	Counseling/discussion with the patient; Consider referral if non-orthopedic issue	Resources for referral	No	Body part aversion	9	Bottom quartile	Counseling/discussion with the patient; Consider referral if non-orthopedic issue	Resources for referral and patient acceptance	No	Body part avoidance	No
Yes	PROMIS, FAAM, VAS	Before the visit		After the visit	Yes	PROMIS mental health	Before the visit			Yes	if i look before it gives me an idea of how they are doing before the visit, after for research	No		No
Yes	Physical function	Before the visit			Yes	PH9	Before the visit			Yes	Helps to better assess the patient	No		No	N/A	Assess for other comorbidities	Increased narcotic hse	31	Worse than the median	See what’s going on with the patient, check comorbidities	Patient preference	No	No	50	Worse than the median	Discuss with and examine patient	Patient compliance and preference	No	No	No	50	Worse than average	Refer to psych	Patient compliance	No	No	6	Worse than the median	Refer to psych	Patient compliance	No	No	No
Yes	HOOS, KOOS			After the visit	No					Yes	patient education and shared decision making	No		No	NA	probe more deeply into PMHx	PROM	60	potential for symptom amplification	consider referral to MHP	patient resistance	PMH and social history, substance abuse	chronic inflammatory arthritis	80	potential for symptom amplification	delve more deeply into PMHx, social context	patient push back if I have not established a connection	No	CHronic inflammatory arthritis	head injury	70	potential for unmanaged/undiagnosed psychoses	MHP referral	patient resistance if I have not been able to establish a relationship	substance abuse and social history	Mental Health professional involved in the patient's care	12	potential for substantial mental health issue influencing musculoskeletal condition	MHP referral	patient push back if I have not been able to establish a relationship	substance abuse and social history	no	history of head injury
No					No					Yes	If needed we have it on paper	No		No	We have MMSE to score mental health with regards to delirium	To evaluate progression To start anti-delirium medication	Observation of abnormal Behavior or speech	65	He scores lower than approx 40% of the population. That concerns me	Repetitive scoring and see if he improves of decreases	No evidence that mental health is an indication for treatment	Any other reason for this score of the PROMS	PMH of psychiatry	70	Mean +2x SD	Look for the reason that induces this high score	Disbelief of the patient	Other reason for this score	PMH of psychiatry	No	70	Mean +2x SD	Look For the reason	Disbelief of the patient that the score cannot be the truth	Any other causes for this low/high score	Psychiatry in PMH	12	That’s the worst 25% (I assume)	Look for the reason	Patients disbelieve	More diagnoses that influence this score	Psychiatry in PMH	Amount of pain
